# Supplementary material for: Time Series Ovarian Transcriptome Analyses of the Porcine Estrous Cycle Reveals Gene Expression Changes during Steroid Metabolism and Corpus Luteum Development
Source: Animals (Basel). 2022 Feb 4;12(3):376. doi: 10.3390/ani12030376 (PMC8833361; doi:10.3390/ani12030376)
Supplement: Supplementary file 1 [file animals-12-00376-s001.zip]

Archive with 3 entries (3 files):
- supplementary figures.pdf
- Supplementary Table 1. DEGlist.xlsx
- Supplementary Table 2. DEGlist_cluster.xlsx
