# Supplementary material for: Time Series Ovarian Transcriptome Analyses of the Porcine Estrous Cycle Reveals Gene Expression Changes during Steroid Metabolism and Corpus Luteum Development
Source: Animals (Basel). 2022 Feb 4;12(3):376. doi: 10.3390/ani12030376 (PMC8833361; doi:10.3390/ani12030376)
Supplement: Supplementary file 1 [file animals-12-00376-s001.zip › Supplementary Table 1. DEGlist.xlsx]

## Sheet: Sheet1
Supplementary Table S1. Differentially expressed gene (DEG) list for each tested time point of the porcine estrous cycle
D03	D06	D09	D12	D15	D18
ENSSSCG00000004017	PSMB1	DLL1	ENSSSCG00000032403	PNLDC1	ARG1
SLC22A1	DLL1	ENSSSCG00000046031	ENSSSCG00000004024	ARG1	ENSSSCG00000039443
ACAT2	THBS2	SMOC2	SLC22A1	FABP7	ENSSSCG00000005216
FNDC1	ENSSSCG00000004016	ENSSSCG00000004016	ACAT2	ENSSSCG00000050380	XIRP1
TAGAP	UNC93A	UNC93A	FNDC1	DPPA5	ENSSSCG00000041387
ZDHHC14	ENSSSCG00000032403	ENSSSCG00000032403	TAGAP	ENSSSCG00000004284	ENSSSCG00000049542
ENSSSCG00000049158	ENSSSCG00000037137	ENSSSCG00000037137	OPRM1	ENSSSCG00000031023	ACKR4
AIG1	ENSSSCG00000004024	ENSSSCG00000004024	ENSSSCG00000004081	BCKDHB	SLC2A2
CITED2	ENSSSCG00000051202	PNLDC1	ENSSSCG00000049158	LIPG	VGLL3
ABRACL	PNLDC1	ACAT2	LRP11	STARD6	MT1A
ECT2L	ACAT2	FNDC1	ZC3H12D	ENSSSCG00000048009	SBSN
PERP	FNDC1	TAGAP	GRM1	ENSSSCG00000039443	FOSB
IL20RA	TAGAP	EZR	ENSSSCG00000051757	SLC27A2	ADCYAP1
SGK1	EZR	SYTL3	PEX3	SPINT1	SV2C
ENPP1	SYTL3	DYNLT1	AIG1	TRPM1	CDO1
RSPO3	DYNLT1	TMEM181	ABRACL	SERPINB2	ENSSSCG00000014272
NCOA7	TMEM181	ZDHHC14	ECT2L	ENSSSCG00000034000	EGR3
SMPDL3A	ZDHHC14	MYCT1	IL20RA	SLC24A1	STC1
ENSSSCG00000050380	ENSSSCG00000046319	ENSSSCG00000004081	PEX7	TBPL2	ENSSSCG00000048391
CGA	MYCT1	ENSSSCG00000049158	ENSSSCG00000004179	CDKN2B	ANKRD1
BACH2	ENSSSCG00000004081	ULBP1	CCN2	IL33	PTPRN
GRIK2	ENSSSCG00000049158	LRP11	ENPP1	ENSSSCG00000005216	PGR
CRYBG1	ENSSSCG00000032525	GINM1	RSPO3	ALDH1A1	RALGPS2
ENSSSCG00000031023	ULBP1	ZC3H12D	NCOA7	DNM1	ENSSSCG00000039214
SESN1	GINM1	GRM1	SMPDL3A	ENSSSCG00000046947	ENSSSCG00000036224
ME1	ZC3H12D	ENSSSCG00000004123	PKIB	XIRP1	EGR4
TENT5A	RAB32	PLAGL1	RSPH4A	ENSSSCG00000041387	ADD2
BCKDHB	GRM1	AIG1	KCNQ5	CX3CR1	EPCAM
ST8SIA5	ENSSSCG00000051757	HIVEP2	CGA	ENSSSCG00000049542	RSAD2
SMAD7	PLAGL1	ADGRG6	CNR1	PRSS45P	SPTA1
LIPG	AIG1	CITED2	PM20D2	ENSSSCG00000011436	SPRP
MAPK4	ADGRG6	ABRACL	BACH2	ACKR4	ENSSSCG00000028277
MRO	CITED2	REPS1	MANEA	PAQR9	CMAH
RAB27B	HECA	ENSSSCG00000045966	ENSSSCG00000031023	MED12L	ENSSSCG00000025597
PCLAF	ABRACL	IL20RA	MICAL1	P2RY12	PRLR
ENSSSCG00000047459	REPS1	PEX7	SLC16A10	GPR87	FST
TNFAIP8L3	ENSSSCG00000041354	MAP3K5	NT5DC1	MME	HSPB3
MYEF2	ENSSSCG00000045966	MAP7	CALHM6	SLC2A2	CCNA1
DUOXA2	IL20RA	AHI1	ME1	HTR3C	GREM2
SORD	PEX7	ENSSSCG00000004179	TENT5A	CLDN1	SLPI
TP53BP1	MAP3K5	VNN1	BCKDHB	TMPRSS7	ENSSSCG00000017451
TGM5	MAP7	CCN2	ELOVL4	VGLL3	ENSSSCG00000049557
CAPN3	AHI1	ENPP1	CD109	DPEP1	ENSSSCG00000032135
NDUFAF1	TCF21	ARG1	ST8SIA5	SLC38A8	ENSSSCG00000036983
IVD	ENSSSCG00000004179	PTPRK	LIPG	CHST4	ENSSSCG00000047085
RASGRP1	VNN1	RSPO3	ENSSSCG00000041637	ENSSSCG00000002749
GREM1	CCN2	TPD52L1	ENSSSCG00000044104	MT1A
TARSL2	ENPP1	SMPDL3A	MRO	ENSSSCG00000002825
NFATC1	ARG1	FABP7	STARD6	RHPN2
CYB5A	AKAP7	PKIB	RAB27B	SBSN
ENSSSCG00000050215	PTPRK	VGLL2	CCDC68	APOE
TIMM21	RSPO3	KCNQ5	ENSSSCG00000004547	FOSB
NETO1	ENSSSCG00000050451	ENSSSCG00000049177	ENSSSCG00000042703	NPAS1
RNF152	SMPDL3A	ENSSSCG00000050380	RORA	UBE2S
CORO2B	FABP7	DPPA5	ENSSSCG00000047459	TNFRSF1B
ENSSSCG00000041230	CEP85L	ENSSSCG00000004284	PRTG	PADI6
VCPKMT	VGLL2	OOEP	MYO5C	RHCE
GCH1	ADGRB3	MRAP2	TNFAIP8L3	TRIM63
LGALS3	KCNQ5	CGA	ATP8B4	GJB3
OTX2	ENSSSCG00000049177	CNR1	MYEF2	MFSD2A
CDKN2B	ENSSSCG00000050380	PM20D2	ENSSSCG00000004666	ADCYAP1
PLIN2	DPPA5	GABRR2	GATM	ENSSSCG00000003753
GLDC	ENSSSCG00000004284	ANKRD6	SHF	ENSSSCG00000031640
ENSSSCG00000005216	OOEP	BACH2	DUOXA2	CYP4B1
GLIS3	MRAP2	GPR63	DUOX2	EDN2
DOCK8	CGA	RTN4IP1	SORD	PHLDA2
GDA	CNR1	ENSSSCG00000031023	TGM5	PAX6
ENSSSCG00000038171	PNRC1	PDSS2	TTBK2	ENSSSCG00000013369
ENSSSCG00000005398	GABRR2	SOBP	CAPN3	ENSSSCG00000013976
ELP1	ANKRD6	SCML4	PLA2G4F	ACP5
SLC46A2	BACH2	NR2E1	NDUFAF1	TNFSF9
TNFSF15	GRIK2	SESN1	CHAC1	ENC1
TNC	CRYBG1	SLC16A10	IVD	ANKDD1B
GARNL3	RTN4IP1	MFSD4B	PLCB2	SV2C
PTGES2	ENSSSCG00000031023	CCN6	BMF	F2RL2
CRAT	SOBP	LAMA4	RASGRP1	MCTP1
PTGES	SCML4	FRK	SCG5	PCSK1
ENSSSCG00000029414	NR2E1	NT5DC1	TRPM1	ENSSSCG00000014186
OLFM1	AFG1L	CALHM6	TARSL2	SLC27A6
MRPL3	METTL24	SNAP91	NFATC1	FSTL4
CCR4	LAMA4	ME1	GALR1	SLC25A48
CTDSPL	NT5DC1	TENT5A	CNDP1	HBEGF
SCN5A	CALHM6	BCKDHB	CYB5A	SPINK7
XIRP1	SNAP91	ELOVL4	ENSSSCG00000050215	SPINK9
CX3CR1	ME1	CD109	ENSSSCG00000048151	SH3TC2
TCAIM	UBE3D	EPG5	NETO1	EGR3
LARS2	IBTK	ATP5F1A	RNF152	STC1
XCR1	TENT5A	ST8SIA5	CCBE1	ENSSSCG00000037735
CCR1	BCKDHB	ZBTB7C	ALPK2	HSPB8
CCR2	TTK	SMAD7	NEDD4L	SDS
SCAP	HTR1B	LIPG	SLC24A1	PLA2G3
PFKFB4	COL12A1	ENSSSCG00000041637	ITGA11	UPB1
SLC26A6	MTO1	ENSSSCG00000044104	CORO2B	ABCB10
SLC25A20	ATP5F1A	MAPK4	PAQR5	ENSSSCG00000010190
RASSF1	ST8SIA5	MRO	ENSSSCG00000044280	MSMB
CACNA2D2	ZBTB7C	ME2	ENSSSCG00000041230	ANKRD22
ALAS1	SMAD7	STARD6	VCPKMT	ANKRD1
ENSSSCG00000011436	LIPG	ENSSSCG00000038606	L2HGDH	CNNM2
ARHGEF3	ENSSSCG00000041637	RAB27B	ABHD12B	DUSP5
SNTN	ENSSSCG00000044104	CCDC68	ENSSSCG00000028092	PDLIM3
PRICKLE2	MAPK4	DAPK2	GCH1	ENSSSCG00000015823
ADAMTS9	MRO	APH1B	LGALS3	GCG
ENSSSCG00000046818	ME2	TLN2	TBPL2	ENSSSCG00000016183
ITPR1	DCC	RORA	NAA30	PTPRN
ACPP	STARD6	ADAM10	NTRK3	ENSSSCG00000016254
PLS1	C18orf54	AQP9	SGPP1	ENSSSCG00000036274
PAQR9	ENSSSCG00000038606	ENSSSCG00000047459	CDKN2B	ENSSSCG00000043199
ENSSSCG00000046413	RAB27B	PRTG	IFNE	ssc-mir-10390
GYG1	CCDC68	CYP19A1	PLIN2	PGR
AADAC	TXNL1	TNFAIP8L3	GLDC	MMP7
MME	ENSSSCG00000041571	ATP8B4	IL33	MMP20
SHOX2	PCLAF	FBN1	ERMP1	ENSSSCG00000036943
LXN	TLN2	MYEF2	ENSSSCG00000019937	FMO1
B3GALNT1	RORA	ENSSSCG00000004666	PDCD1LG2	ENSSSCG00000032017
PLD1	ADAM10	C15orf48	ENSSSCG00000005216	C1orf116
MAP6D1	AQP9	GATM	DOCK8	ENSSSCG00000015664
HTR3C	ENSSSCG00000047459	DUOXA2	PTAR1	CD36
EHHADH	PRTG	DUOXA1	MAMDC2	SFRP4
ST6GAL1	MYO5C	DUOX2	KLF9	NOBOX
MELTF	CYP19A1	SORD	ALDH1A1	ssc-mir-214
CD86	TNFAIP8L3	TGM5	FAM166B	NPHS2
IGSF11	HDC	TTBK2	ENSSSCG00000005311	ZAR1
TMPRSS7	ATP8B4	CAPN3	GLIPR2	ENSSSCG00000043179
ENSSSCG00000046140	MYEF2	PLA2G4F	NCBP1	NPY1R
ENSSSCG00000051499	ENSSSCG00000004666	EHD4	NIPSNAP3A	NPY5R
ENSSSCG00000040843	GATM	NDUFAF1	ELP1	ENSSSCG00000023426
IFNGR2	SLC28A2	ENSSSCG00000035544	HSDL2	CXCL8
ENSSSCG00000012049	DUOXA2	SPINT1	SLC46A2	AMCF-II
RCAN1	DUOX2	IVD	SLC31A2	PPBP
DOP1B	SORD	PLCB2	AKNA	DKK2
ENSSSCG00000012071	HYPK	PAK6	TNFSF15	MEPE
ABCG1	TGM5	BMF	TNFSF8	IBSP
ITGB2	TTBK2	GPR176	TNC	FKBP6
ENSSSCG00000002639	CAPN3	RASGRP1	TLR4	ENSSSCG00000050963
MVD	PLA2G4E	DPH6	WDR38	ENSSSCG00000039214
ENSSSCG00000002657	EHD4	GJD2	GARNL3	IL1RL1
IRF8	NDUFAF1	ENSSSCG00000004830	DNM1	IL1R2
FAM92B	ENSSSCG00000035544	MAGEL2	ENSSSCG00000046947	EGR4
KIAA0513	SPINT1	TRPM1	PTGES	EPCAM
ENSSSCG00000037645	ENSSSCG00000039107	APBA2	ENSSSCG00000041488	QPCT
VAT1L	IVD	TARSL2	ASS1	CRIM1
LDHD	PLCB2	NFATC1	SLC2A6	ENSSSCG00000047344
CHST4	PAK6	MBP	SARDH	RBKS
PHLPP2	ENSSSCG00000004782	ZNF516	FCN2	ENSSSCG00000048033
ENSSSCG00000002749	BMF	CNDP1	ENSSSCG00000029414	KCNK3
CYB5B	GPR176	DIPK1C	OLFM1	GAREM2
CDH1	RASGRP1	C18orf63	NUDT16	ENSSSCG00000051666
MT4	DPH6	CYB5A	TBC1D5	ENSSSCG00000008607
MT1A	GJD2	ENSSSCG00000050215	OXSM	ENSSSCG00000045139
CCL22	ADAMTS17	ENSSSCG00000048151	SLC4A7	ENSSSCG00000045822
GOT2	SELENOS	FBXO15	RBMS3	ENSSSCG00000045865
HSD11B2	ENSSSCG00000004830	NETO1	ENSSSCG00000021977	FABP4
ATP6V0D1	MAGEL2	RNF152	CCR4	SGK3
ADCY7	TRPM1	CDH20	CTDSPL	PENK
GPT2	MCEE	CCBE1	ACAA1	MOS
UQCRFS1	APBA2	ALPK2	CX3CR1	ALKAL1
ENSSSCG00000025499	TARSL2	NEDD4L	EIF1B	ATP1B1
NCCRP1	NFATC1	SLC51B	ENTPD3	MAEL
SYCN	MBP	KBTBD13	GASK1A	ENSSSCG00000036618
GMFG	ZNF516	MEGF11	POMGNT2	SPRP
U6	C18orf63	CORO2B	TCAIM	HJV
TIMM50	CYB5A	GLCE	CLEC3B	REG4
EID2	ENSSSCG00000050215	PAQR5	LARS2	KIAA1324
TGFB1	ENSSSCG00000048151	KIF23	CXCR6	ENSSSCG00000041066
B3GNT8	TIMM21	ENSSSCG00000044280	XCR1	C1orf146
LIPE	FBXO15	ENSSSCG00000050602	CCR1	CCN1
BSP1	NETO1	LRRC49	CCR5	ENSSSCG00000043307
ENSSSCG00000003080	CDH7	ARF6	CCRL2	TLR8
CALM3	RNF152	ENSSSCG00000041230	LTF	PHEX
BCAT2	CDH20	ENSSSCG00000049234	ALS2CL	ENSSSCG00000012192
DHDH	CCBE1	VCPKMT	SCAP	MAGEB3
PPFIA3	ALPK2	L2HGDH	PFKFB4	NR0B1
DKKL1	NEDD4L	ABHD12B	UCN2	ENSSSCG00000051609
SLC17A7	KBTBD13	FRMD6	SLC26A6	PIM2
ENSSSCG00000041738	MEGF11	ENSSSCG00000028092	SEMA3F	ATG4A
TNNI3	SKOR1	NID2	GNAT1	TKTL1
ENSSSCG00000051187	ITGA11	DDHD1	RASSF1	SYCP2L
IL11	CORO2B	BMP4	CACNA2D2	ENSSSCG00000021576
UBE2S	PAQR5	GCH1	ALAS1	SPDEF
ENSSSCG00000038351	KIF23	LGALS3	ENSSSCG00000011436	FGD2
TMEM52	ENSSSCG00000044280	TBPL2	PRKCD	ISLR
ACOT7	ENSSSCG00000050602	PELI2	ARHGEF3	FBLN5
SLC2A5	LRRC49	OTX2	ENSSSCG00000011489	ENSSSCG00000046683
ENSSSCG00000041487	MDGA2	ARMH4	SNTN	KRT80
SPSB1	ARF6	NTRK3	PRICKLE2	KRT7
TNFRSF1B	ENSSSCG00000041230	ENSSSCG00000036551	ADAMTS9	ENSSSCG00000033235
CTRC	ENSSSCG00000049234	ESR2	ENSSSCG00000046818	ENSSSCG00000025597
HSPB7	VCPKMT	SGPP1	LRIG1	ENSSSCG00000023868
ENSSSCG00000026345	L2HGDH	ELAVL2	TAFA4	EPYC
PADI2	CDKL1	CDKN2B	GXYLT2	ENSSSCG00000016823
ARHGEF10L	ABHD12B	IFNE	ENSSSCG00000050041	GDNF
UBXN10	FRMD6	ENSSSCG00000043817	ITPR1	ENSSSCG00000046118
TENT5B	ENSSSCG00000028092	SLC24A2	ENSSSCG00000011559	FST
WDTC1	NID2	PLIN2	EFCAB12	HSPB3
FGR	DDHD1	SAXO1	FBLN2	SOX30
SMPDL3B	GCH1	GLDC	HDAC11	MEDAG
ATP5IF1	LGALS3	IL33	ENSSSCG00000024552	MCF2L
LAPTM5	DLGAP5	ERMP1	ENSSSCG00000044059	RGS2
FABP3	TBPL2	ENSSSCG00000019937	SLCO2A1	ENSSSCG00000047517
SERINC2	PELI2	PDCD1LG2	PCCB	ENSSSCG00000043347
FAM167B	OTX2	ENSSSCG00000005216	ENSSSCG00000026746	GREM2
KIAA1522	ARMH4	DMRT2	GK5	ENSSSCG00000029289
CSF3R	ENSSSCG00000005101	DOCK8	PLS1	ENSSSCG00000007224
ZC3H12A	MRPS11	FAM189A2	PAQR9	DEFB123
LAMA1	MRPL46	PTAR1	ENSSSCG00000046413	ENSSSCG00000044986
TGIF1	NTRK3	C9orf135	ENSSSCG00000045326	PARD6B
ADCYAP1	ENSSSCG00000036551	MAMDC2	GYG1	ENSSSCG00000041567
GREB1L	ESR2	KLF9	TM4SF18	MC3R
ENSSSCG00000003753	SGPP1	TRPM3	P2RY12	ENSSSCG00000046327
LHX8	PLAA	TMC1	AADAC	TSPAN10
ENSSSCG00000050531	ELAVL2	GCNT1	MME	MGAT5B
C1orf87	CDKN2B	ENSSSCG00000042150	KCNAB1	ENSSSCG00000034198
TACSTD2	ENSSSCG00000043817	ENSSSCG00000044692	PTX3	C1QL1
DHCR24	SLC24A2	PSAT1	LXN	ENSSSCG00000017451
YIPF1	PLIN2	ENSSSCG00000005311	RARRES1	ENSSSCG00000027632
DIO1	ENSSSCG00000045652	GLIPR2	B3GALNT1	ENSSSCG00000049072
CYP4B1	SAXO1	NCBP1	ENSSSCG00000040950	NOS2
PTPRF	FREM1	COL15A1	PEX5L	SLC6A4
ENSSSCG00000051622	CER1	ALG2	ENSSSCG00000031476	CHRNE
FOXO6	GLDC	NR4A3	MAP6D1	ENSSSCG00000049757
LSP1	IL33	TEX10	HTR3C	ENSSSCG00000049557
KCNQ1	ENSSSCG00000019937	ENSSSCG00000038171	EHHADH	STRIP2
ALDH3B2	PDCD1LG2	ABCA1	ST6GAL1	ENSSSCG00000042664
PC	ENSSSCG00000005216	ENSSSCG00000051325	MASP1	STK31
DPP3	DMRT2	ELP1	P3H2	UPP1
B4GAT1	DMRT1	TMEM245	IL1RAP	ENSSSCG00000035669
CST6	DOCK8	EPB41L4B	GMNC	ENSSSCG00000047085
CCDC85B	PGM5	PTPN3	FGF12	ENSSSCG00000032480
EHBP1L1	FAM189A2	C9orf152	XXYLT1	ENSSSCG00000048959
ENSSSCG00000044913	PTAR1	HSDL2	MELTF	ENSSSCG00000041461
ENSSSCG00000039740	C9orf135	SLC46A2	ENSSSCG00000028376	ENSSSCG00000045913
ZNHIT2	MAMDC2	SLC31A2	ITGB5	ENSSSCG00000050765
TM7SF2	KLF9	AKNA	CD86
ENSSSCG00000013042	TMC1	TNFSF15	HCLS1
MACROD1	TRPM6	TNFSF8	FBXO40
FADS3	GCNT1	TNC	HGD
FADS2	GNA14	PAPPA	B4GALT4
FADS1	PSAT1	ASTN2	IGSF11
FAM111A	PHF24	TLR4	GTPBP8
LPXN	VCP	BRINP1	CD200R1
PTPRJ	ENSSSCG00000005311	MEGF9	ENSSSCG00000033637
SPI1	GLIPR2	ENSSSCG00000005508	TMPRSS7
MYBPC3	NCBP1	TRAF1	TMEM45A
LRP4	COL15A1	C5	RBM11
F2	ALG2	ENSSSCG00000032297	SAMSN1
CD44	NR4A3	GSN	NCAM2
EHF	TEX10	LHX6	ENSSSCG00000047073
PAX6	ENSSSCG00000038171	GARNL3	CYYR1
KCNA4	ENSSSCG00000035397	LRSAM1	ENSSSCG00000046140
BDNF	ABCA1	NIBAN2	ENSSSCG00000051499
LGR4	ENSSSCG00000051325	ST6GALNAC4	ENSSSCG00000040843
BBOX1	ELP1	ENSSSCG00000022295	IFNGR2
ENSSSCG00000043697	C9orf152	PTGES2	ENSSSCG00000043154
GAS2	LPAR1	DNM1	ENSSSCG00000012049
FANCF	HSDL2	ENSSSCG00000005663	RCAN1
PTPN5	SLC46A2	CRAT	CLIC6
ENSSSCG00000013386	SAL1	ENSSSCG00000046947	RUNX1
RASSF10	ENSSSCG00000047560	PTGES	DOP1B
WEE1	SLC31A2	ENSSSCG00000041488	ABCG1
CRLF1	AKNA	HMCN2	ENSSSCG00000041918
LRRC25	TNFSF15	LAMC3	CSTB
RAB3A	TNFSF8	SLC2A6	ENSSSCG00000022246
FCHO1	ENSSSCG00000049638	SARDH	TRPM2
ENSSSCG00000032751	TNC	ENSSSCG00000029414	ITGB2
ANO8	PAPPA	OLFM1	ENSSSCG00000002639
DDA1	ASTN2	CPNE4	SPG7
MRPL34	TLR4	THRB	ACSF3
ABHD8	BRINP1	OXSM	RNF166
RASAL3	ENSSSCG00000005508	SLC4A7	MVD
ENSSSCG00000031299	TRAF1	ENSSSCG00000033794	FAM92B
ZSWIM4	C5	STT3B	ENSSSCG00000037645
ENSSSCG00000045115	ENSSSCG00000032297	ENSSSCG00000021977	ENSSSCG00000049117
PIN1	GSN	CCR4	ATP2C2
OLFM2	NDUFA8	CTDSPL	MPHOSPH6
S1PR5	LHX6	XIRP1	ENSSSCG00000050243
ATG4D	RALGPS1	CX3CR1	HSD17B2
CDKN2D	GARNL3	SLC25A38	MAF
TMEM205	LRSAM1	ENSSSCG00000022773	VAT1L
MYO1F	NIBAN2	ENSSSCG00000046162	LDHD
ANGPTL4	ST6GALNAC4	EIF1B	CHST4
VAV1	ENSSSCG00000022295	ENTPD3	PHLPP2
TNFSF14	PTGES2	TRAK1	PMFBP1
CLPP	DNM1	SS18L2	NFAT5
LONP1	ENDOG	GASK1A	CYB5B
TJP3	ENSSSCG00000005663	POMGNT2	CDH1
GNA15	DOLK	TCAIM	ENSSSCG00000030300
GADD45B	CRAT	TMEM158	MT1A
HK3	ENSSSCG00000046947	LARS2	CCL22
HMGCR	PTGES	SLC6A20	CCL17
CERT1	HMCN2	CXCR6	DRC7
POLK	ASS1	XCR1	NDRG4
ANKDD1B	LAMC3	CCR5	SLC38A7
SV2C	SLC2A6	CCRL2	HSD11B2
IQGAP2	ADAMTSL2	ALS2CL	OGFOD1
F2RL1	SARDH	ENSSSCG00000050172	LPCAT2
THBS4	ENSSSCG00000029414	SCAP	MMP2
C5orf30	OLFM1	PFKFB4	ADCY7
NUDT12	COLQ	UCN2	CBLN1
ENSSSCG00000014198	ZNF385D	ENSSSCG00000011355	GPT2
STARD4	THRB	UQCRC1	UQCRFS1
ENSSSCG00000050595	OXSM	SLC26A6	PLEKHF1
TNFAIP8	SLC4A7	SLC25A20	CEBPA
ENSSSCG00000032877	EOMES	MST1R	ENSSSCG00000025499
CHSY3	ENSSSCG00000033794	SEMA3F	MAG
ENSSSCG00000014272	RBMS3	GNAT1	CD22
PDLIM4	STT3B	RASSF1	SBSN
FSTL4	CCR4	CYB561D2	KIRREL2
ENSSSCG00000045734	SUSD5	CACNA2D2	TYROBP
REEP2	ARPP21	CISH	KCNK6
ADRB2	CTDSPL	ALAS1	ENSSSCG00000044425
SLC26A2	GORASP1	ENSSSCG00000011436	RASGRP4
CSF1R	XIRP1	ENSSSCG00000011434	MAP4K1
NFIL3	CX3CR1	TNNC1	ECH1
LPL	SLC25A38	NT5DC2	NCCRP1
EPHX2	ENSSSCG00000022773	ITIH4	GMFG
ENSSSCG00000021767	ENSSSCG00000046162	PRKCD	U6
FDFT1	EIF1B	ARHGEF3	TIMM50
MFAP3L	ENTPD3	PDE12	EID2
AACS	TRAK1	FLNB	TGFB1
ENSSSCG00000035760	SS18L2	ABHD6	ENSSSCG00000028794
BCL7A	ACKR2	PXK	GRIK5
CCDC60	GASK1A	ENSSSCG00000042261	LYPD4
SLC8B1	POMGNT2	ENSSSCG00000048263	ENSSSCG00000024568
BICDL1	TCAIM	ENSSSCG00000011489	ENSSSCG00000003047
FAM222A	CLEC3B	PRICKLE2	BSP1
MVK	TMEM158	ADAMTS9	LYPD5
MMAB	LARS2	ENSSSCG00000046818	ENSSSCG00000003080
ENSSSCG00000046298	SLC6A20	ENSSSCG00000047543	APOE
HSCB	CXCR6	MAGI1	ENSSSCG00000035706
ZNRF3	XCR1	SUCLG2	ENSSSCG00000040410
GAS2L1	CCR1	TAFA4	NPAS1
NEFH	CCR2	FRMD4B	C5AR1
ENSSSCG00000045744	CCR5	MITF	EMP3
LIF	CCRL2	FOXP1	TMEM143
ENSSSCG00000010007	ENSSSCG00000050172	GXYLT2	BCAT2
INPP5J	SCAP	PDZRN3	CD37
PLA2G3	PFKFB4	ENSSSCG00000050041	DKKL1
ENSSSCG00000041880	ENSSSCG00000011355	ITPR1	TSKS
ENSSSCG00000038719	UQCRC1	LMCD1	ENSSSCG00000028802
ENSSSCG00000045982	SLC26A6	MTMR14	OSCAR
ENSSSCG00000010044	SLC25A20	ENSSSCG00000011553	PRKCG
ENSSSCG00000024860	KLHDC8B	ENSSSCG00000011559	NKG7
RSPH14	SEMA3F	ENSSSCG00000011567	ENSSSCG00000003272
BCR	GNAT1	SYN2	ENSSSCG00000003275
LRRC75B	RASSF1	EFCAB12	LAIR1
ENSSSCG00000010056	CYB561D2	TRH	ENSSSCG00000037426
GGT5	CACNA2D2	FBLN2	ENSSSCG00000041738
ENSSSCG00000035836	CISH	HDAC11	ENSSSCG00000051187
CHCHD10	ALAS1	PODXL2	IL11
SLC25A1	ENSSSCG00000011436	PLXNA1	UBE2S
ABCB10	ENSSSCG00000011434	ACPP	TTLL10
DNAJC12	TNNC1	ENSSSCG00000044059	ENSSSCG00000038351
SRGN	NT5DC2	SLCO2A1	TNFRSF4
COL13A1	PRKCD	PCCB	ENSSSCG00000027991
ADK	ARHGEF3	ENSSSCG00000026746	TMEM52
TMEM254	PDE12	RBP1	ARHGEF16
MAT1A	SLMAP	ENSSSCG00000045164	ESPN
DYDC2	FLNB	ENSSSCG00000011673	SLC2A5
ARHGAP22	ABHD6	ENSSSCG00000045563	CASZ1
ALOX5	PXK	GK5	FBXO2
RASSF4	PDHB	PLS1	TNFRSF1B
ENSSSCG00000010426	ENSSSCG00000048263	PAQR9	TMEM51
PAPSS2	ENSSSCG00000011489	ENSSSCG00000046413	CTRC
ANKRD22	PRICKLE2	GYG1	SLC25A34
IDE	ADAMTS9	TM4SF18	EPHA2
KIF11	ENSSSCG00000046818	SIAH2	PADI2
SORBS1	SUCLG2	P2RY12	ALDH4A1
BLNK	TAFA4	MME	AKR7A2
TLL2	FRMD4B	ENSSSCG00000011724	ENSSSCG00000003521
AVPI1	MITF	KCNAB1	ENSSSCG00000025500
SFRP5	FOXP1	PTX3	RUNX3
GOT1	ENSSSCG00000050302	LXN	LDLRAP1
SLC25A28	GXYLT2	RARRES1	TRIM63
CNNM2	PDZRN3	PPM1L	RPS6KA1
COL17A1	CNTN4	B3GALNT1	ZDHHC18
ENSSSCG00000010626	LRRN1	ENSSSCG00000040950	TENT5B
PDCD4	ITPR1	MECOM	WDTC1
ADRB1	LMCD1	GHSR	FGR
ENSSSCG00000048494	MTMR14	NCEH1	SMPDL3B
PRDX3	ENSSSCG00000011553	ECT2	PTAFR
RGS10	ENSSSCG00000011559	TBL1XR1	ATP5IF1
ACADSB	ENSSSCG00000011567	ZMAT3	LAPTM5
INSYN2A	SLC6A11	PEX5L	FABP3
ADGRA1	VGLL4	ENSSSCG00000031476	SERINC2
KNDC1	SYN2	MAP6D1	TINAGL1
CALY	TRH	HTR3C	FAM167B
TNFAIP6	WNT7A	CLCN2	MARCKSL1
SLC35F5	FBLN2	EHHADH	KIAA1522
ACTR3	HDAC11	MASP1	RNF19B
DBI	GATA2	TP63	STK40
ENSSSCG00000035189	PODXL2	P3H2	CSF3R
ENSSSCG00000023419	PLXNA1	IL1RAP	ENSSSCG00000034367
ENSSSCG00000015747	ACPP	OPA1	MYCL
STAR	TMEM108	ENSSSCG00000039561	ENSSSCG00000039227
ASH2L	ENSSSCG00000044059	XXYLT1	PIEZO2
ARHGEF4	SLCO2A1	APOD	RAB31
HS6ST1	PCCB	MELTF	LAMA1
DAPL1	ENSSSCG00000026746	ENSSSCG00000029291	ADCYAP1
DPP4	RBP1	ENSSSCG00000028376	COLEC12
GRB14	NMNAT3	ITGB5	GREB1L
COBLL1	ENSSSCG00000045563	SLC49A4	CHST9
GALNT3	GK5	CASR	B4GALT6
B3GALT1	PLS1	CD86	MOCOS
DHRS9	PAQR9	HCLS1	KCNG2
LRP2	ENSSSCG00000046413	FBXO40	SLC66A2
KLHL23	ENSSSCG00000045326	STXBP5L	ENSSSCG00000003753
UBR3	GYG1	PLA1A	PTGFR
HIBCH	TM4SF18	CD80	NEXN
DNAH7	SIAH2	IGSF11	MIGA1
STK17B	P2RY12	LSAMP	SLC44A5
HSPD1	AADAC	DRD3	LHX8
HSPE1	ENSSSCG00000049080	QTRT2	ENSSSCG00000003781
AOX1	RAP2B	ZDHHC23	NEGR1
NDUFS1	MME	SIDT1	LEPR
IDH1	ENSSSCG00000011724	GTPBP8	DNAJC6
UNC80	KCNAB1	CD200R1	ENSSSCG00000050531
ACADL	PTX3	CCDC80	ENSSSCG00000031640
CPS1	RARRES1	ENSSSCG00000041735	ENSSSCG00000003826
FN1	PPM1L	ENSSSCG00000033637	TACSTD2
CFAP65	B3GALNT1	TMPRSS7	FYB2
IHH	ENSSSCG00000040950	CD96	PRKAA2
NHEJ1	MECOM	HHLA2	DHCR24
ABCB6	GHSR	RBM11	DIO1
PTPRN	NCEH1	SAMSN1	ECHDC2
EPHA4	ECT2	ENSSSCG00000045021	CYP4B1
SCG2	PEX5L	TMPRSS15	ENSSSCG00000021448
NYAP2	KLHL24	ENSSSCG00000047073	PLK3
ENSSSCG00000037351	MAP6D1	CYYR1	PTPRF
C2orf72	HTR3C	ENSSSCG00000046140	FAM183A
INPP5D	THPO	ENSSSCG00000051499	ENSSSCG00000051622
ENSSSCG00000042075	EPHB3	LTN1	ENSSSCG00000033465
GPR35	EHHADH	HUNK	FOXO6
KIF1A	KNG1	ENSSSCG00000040843	ENSSSCG00000033952
HBB	ST6GAL1	IFNGR2	CEND1
ENSSSCG00000014727	MASP1	ENSSSCG00000043154	TNNI2
FOLR1	ENSSSCG00000041127	ENSSSCG00000012049	LSP1
P2RY2	TP63	CLIC6	PRR33
SLCO2B1	P3H2	DOP1B	KCNQ1
ARRB1	IL1RAP	TTC3	CCND1
KLHL35	MB21D2	ETS2	ENSSSCG00000012886
GDPD5	OPA1	SH3BGR	TCIRG1
MOGAT2	XXYLT1	ENSSSCG00000012074	PTPRCAP
DGAT2	APOD	MX2	PC
UVRAG	MELTF	UMODL1	DPP3
TSKU	ENSSSCG00000029291	ABCG1	B4GAT1
GAB2	ENSSSCG00000028376	UBASH3A	CST6
PRCP	ITGB5	CSTB	EHBP1L1
PGR	SEMA5B	ENSSSCG00000049399	ENSSSCG00000044913
MMP3	SLC49A4	TRPM2	ENSSSCG00000039740
MMP13	CASR	ENSSSCG00000027975	ZNHIT2
FDX1	CD86	ITGB2	TM7SF2
DLAT	IQCB1	ENSSSCG00000023041	ENSSSCG00000013042
NCAM1	HCLS1	ENSSSCG00000002639	FERMT3
ZBTB16	FBXO40	DPEP1	MACROD1
IL10RA	STXBP5L	SPG7	ENSSSCG00000040074
ARHGEF12	ENSSSCG00000043914	ACSF3	ENSSSCG00000024545
SC5D	COX17	RNF166	FADS2
ENSSSCG00000051213	PLA1A	MVD	CYB561A3
GRAMD1B	CD80	IL17C	CD5
SCN3B	IGSF11	ZNF469	SLC15A3
SLC37A2	LSAMP	ENSSSCG00000002657	MS4A2
KCNJ5	DRD3	IRF8	TCN1
ST14	QTRT2	ENSSSCG00000045808	DTX4
FMO1	ZDHHC23	KIAA0513	LPXN
SLC41A1	SIDT1	ENSSSCG00000037645	SLC43A3
IKBKE	GTPBP8	ATP2C2	PTPRJ
C1orf116	CD200R1	ADAD2	SPI1
STEAP1	CCDC80	SLC38A8	LRP4
CYP51A1	ENSSSCG00000041735	OSGIN1	CREB3L1
PDK4	ENSSSCG00000033637	MLYCD	HSD17B12
HGF	TMPRSS7	MPHOSPH6	CD44
GNAT3	MORC1	ENSSSCG00000050243	PDHX
SFRP4	HHLA2	GAN	CAT
PRDX6	ABI3BP	ENSSSCG00000039200	PAX6
PAPPA2	RBM11	MAF	BDNF
ENSSSCG00000035617	SAMSN1	VAT1L	LGR4
NPHS2	CYYR1	ENSSSCG00000023127	BBOX1
NCF2	ENSSSCG00000046895	LDHD	ENSSSCG00000043697
APOBEC4	ENSSSCG00000046140	CHST4	GAS2
CENPF	ENSSSCG00000051499	MARVELD3	FANCF
ENSSSCG00000040650	N6AMT1	PHLPP2	NELL1
IKZF1	LTN1	ENSSSCG00000002749	SLC6A5
SLC49A3	GRIK1	PMFBP1	TMEM86A
CPLX1	SOD1	WWP2	LDHA
SORCS2	HUNK	CYB5B	KCNC1
ENSSSCG00000034286	ENSSSCG00000040843	CDH1	ABCC8
JAKMIP1	IFNGR2	ZFP90	RASSF10
ENSSSCG00000044737	ENSSSCG00000043154	MT4	WEE1
ENSSSCG00000043216	ENSSSCG00000012049	ENSSSCG00000030300	ENSSSCG00000013976
SLC2A9	CLIC6	ENSSSCG00000024911	NLRP3
CPEB2	DOP1B	MT1A	CRLF1
PCDH7	ETS2	CPNE2	LRRC25
TLR10	SH3BGR	PLLP	GDF15
LIAS	ENSSSCG00000012074	CCL22	RAB3A
RBM47	MX2	CCL17	MPV17L2
ATP10D	UMODL1	ADGRG3	FCHO1
SPATA18	ABCG1	KIFC3	DDA1
MSMO1	TMPRSS3	MMP15	ABHD8
ETFDH	CSTB	SLC38A7	ENSSSCG00000027903
ENSSSCG00000039175	TRPM2	GOT2	CYP4F3
TMPRSS11F	ENSSSCG00000027975	CDH5	CYP4F8
UGT2A3	ITGB2	RRAD	RASAL3
EREG	DPEP1	ENSSSCG00000002793	ENSSSCG00000031299
SFRP2	SPG7	SLC9A5	ZSWIM4
TLR2	ACSF3	LRRC36	GCDH
FHDC1	RNF166	HSD11B2	DNASE2
LRBA	MVD	ATP6V0D1	ENSSSCG00000013720
ARHGAP10	IL17C	CARMIL2	OLFM2
RNF150	ZNF469	PSMB10	ENSSSCG00000013665
ENSSSCG00000047463	ENSSSCG00000002653	OGFOD1	P2RY11
FGF2	ENSSSCG00000002657	AMFR	S1PR5
UGT8	FOXF1	LPCAT2	C19orf38
ELOVL6	IRF8	MMP2	TMEM205
DKK2	ENSSSCG00000045808	ENSSSCG00000048405	ACP5
PPA2	KIAA0513	TOX3	MYO1F
CENPE	CRISPLD2	SNX20	CD209
MMRN1	ENSSSCG00000037645	NKD1	TEX45
ENSSSCG00000045370	ATP2C2	ADCY7	ENSSSCG00000026402
SPP1	SLC38A8	ENSSSCG00000036632	ENSSSCG00000040016
MEPE	OSGIN1	CBLN1	VAV1
IBSP	MLYCD	PHKB	C3
CDS1	MPHOSPH6	GPT2	TNFSF14
SCD5	ENSSSCG00000050243	UQCRFS1	DENND1C
PRKG2	GAN	PLEKHF1	CLPP
BMP2K	ENSSSCG00000039200	CEBPA	LONP1
BAIAP2L1	ENSSSCG00000040203	ENSSSCG00000041536	PLIN5
ENSSSCG00000025271	ENSSSCG00000032060	ENSSSCG00000051390	TJP3
VGF	MAF	ENSSSCG00000051061	MFSD12
BUD23	VAT1L	LGI4	S1PR4
CLDN4	ENSSSCG00000023127	ENSSSCG00000021374	GNA15
LAT2	LDHD	ENSSSCG00000025499	ENSSSCG00000033949
ENSSSCG00000007733	ENSSSCG00000049455	LSR	GADD45B
ITGAM	CHST4	MAG	LINGO3
BCKDK	MARVELD3	CD22	DOT1L
ZNF771	PHLPP2	ENSSSCG00000036427	MEX3D
ENSSSCG00000035256	ENSSSCG00000002749	SBSN	EFNA2
ENSSSCG00000029752	PMFBP1	ZBTB32	ENSSSCG00000034339
CORO1A	WWP2	KIRREL2	ARHGAP45
ENSSSCG00000033623	CYB5B	APLP1	CFD
VWA3A	TANGO6	ENSSSCG00000002918	DBN1
ACSM4	CDH1	NFKBID	RGS14
GPRC5B	CDH3	TYROBP	FGFR4
IQCK	ZFP90	LRFN3	HK3
ROGDI	MT1A	ENSSSCG00000046766	SFXN1
PGP	CPNE2	KCNK6	ARHGEF28
CASKIN1	PLLP	ENSSSCG00000044425	HMGCR
RAB26	CCL22	CATSPERG	CERT1
HS3ST6	CCL17	RASGRP4	POLK
MSRB1	CIAPIN1	MAP4K1	ANKDD1B
ENSSSCG00000008012	DOK4	RINL	SV2C
MCRIP2	ADGRG5	NCCRP1	IQGAP2
METTL26	ADGRG3	SYCN	F2RL1
ENSSSCG00000007978	MMP15	GMFG	THBS4
MERTK	SLC38A7	U6	PCSK1
ARID5A	GOT2	TIMM50	C5orf30
DUSP2	CDH5	ENSSSCG00000047349	ENSSSCG00000014186
ENSSSCG00000028691	RRAD	EID2	NUDT12
IL1R2	B3GNT9	SPTBN4	ENSSSCG00000014198
ENSSSCG00000036224	SLC9A5	LTBP4	STARD4
RPIA	PLEKHG4	CYP2A19	ENSSSCG00000050595
ENSSSCG00000008250	HSD11B2	TGFB1	KCNN2
EVA1A	ATP6V0D1	ENSSSCG00000028794	HSD17B4
TACR1	CARMIL2	LIPE	ENSSSCG00000046515
TET3	OGFOD1	ERFL	ENSSSCG00000050135
TGFA	AMFR	CD79A	ENSSSCG00000032877
ENSSSCG00000008421	ENSSSCG00000002825	LYPD4	SLC27A6
KCNK12	LPCAT2	BSP1	ISOC1
LRPPRC	MMP2	KCNN4	ENSSSCG00000014272
ZFP36L2	ENSSSCG00000048405	LYPD5	SLC22A4
ATL2	TOX3	ENSSSCG00000003080	FSTL4
RMDN2	NKD1	APOE	TCF7
CLIP4	ADCY7	ENSSSCG00000040410	TIFAB
ENSSSCG00000046984	ENSSSCG00000036632	CKM	CXCL14
FOSL2	CBLN1	GPR4	ENSSSCG00000045734
RBKS	LONP2	NOVA2	SLC25A48
MRPL33	PHKB	HIF3A	SIL1
SLC5A6	GPT2	CALM3	PCDH12
ENSSSCG00000048033	SHCBP1	DACT3	ADRB2
KCNK3	UQCRFS1	NPAS1	PCYOX1L
ENSSSCG00000048042	PLEKHF1	ENSSSCG00000003112	SLC26A2
SELENOI	ENSSSCG00000050186	C5AR1	CSF1R
WDR35	ENSSSCG00000042479	MEIS3	S1PR3
ENSSSCG00000043605	NUDT19	ZNF541	SYK
ID2	RHPN2	SULT2A1	NFIL3
COL22A1	LRP3	EMP3	LPL
KHDRBS3	CHST8	TMEM143	LZTS1
ST3GAL1	ENSSSCG00000051390	LMTK3	DOK2
ENSSSCG00000005949	ENSSSCG00000051061	CA11	LGI3
SQLE	GPI	BCAT2	SFTPC
ENSSSCG00000043481	LGI4	CD37	EGR3
SHAS2	ENSSSCG00000021374	DKKL1	LOXL2
ENPP2	FAM187B	SLC17A7	ADAM28
COLEC10	MAG	TSKS	ENSSSCG00000049065
ANGPT1	CD22	ENSSSCG00000037466	ADAM7
BAALC	ENSSSCG00000036427	ENSSSCG00000003227	ENSSSCG00000009648
RRM2B	SBSN	ENSSSCG00000028802	ENSSSCG00000044295
C8orf88	HSPB6	OSCAR	EPHX2
DECR1	KIRREL2	ENSSSCG00000032113	SCARA3
CA2	ENSSSCG00000002918	ENSSSCG00000035788	FZD3
ENSSSCG00000006148	NFKBID	ENSSSCG00000032969	ENSSSCG00000021767
FABP5	TYROBP	ENSSSCG00000003236	BLK
PI15	LRFN3	ENSSSCG00000022906	FDFT1
STAU2	ZNF567	NKG7	HPGD
RDH10	ZNF260	ENSSSCG00000038043	MFAP3L
SULF1	ZFP30	ENSSSCG00000003272	CBR4
SGK3	KCNK6	LAIR1	AACS
VXN	ENSSSCG00000044425	ENSSSCG00000032445	ENSSSCG00000035760
GGH	CATSPERG	ENSSSCG00000037426	B3GNT4
ENSSSCG00000042589	PSMD8	ENSSSCG00000041738	BCL7A
RGS20	RASGRP4	ENSSSCG00000003286	MORN3
ENSSSCG00000006286	MAP4K1	ENSSSCG00000026365	ACAD10
HSD17B7	RINL	BRSK1	CCDC60
SDHC	NCCRP1	COX6B2	SLC8B1
ARHGAP30	SYCN	ENSSSCG00000051187	OAS1
TSTD1	GMFG	IL11	BICDL1
CD48	U6	TMEM190	FAM222A
ENSSSCG00000048076	TIMM50	UBE2S	MVK
ENSSSCG00000006452	ENSSSCG00000047349	NLRP9	MMAB
ENSSSCG00000036622	EID2	ENSSSCG00000003314	ENSSSCG00000045048
LRRC71	LTBP4	NLRP13	ENSSSCG00000050590
CRABP2	CYP2B22	ENSSSCG00000044019	ENSSSCG00000046298
NAXE	TGFB1	ENSSSCG00000036306	ENSSSCG00000024495
FDPS	ENSSSCG00000028794	ENSSSCG00000041123	GRK3
THBS3	B3GNT8	ENSSSCG00000035527	HPS4
S100A2	ENSSSCG00000020837	ENSSSCG00000038351	HSCB
S100A4	LIPE	TNFRSF4	ZNRF3
S100A12	ERFL	MXRA8	UQCR10
ENSSSCG00000006588	CD79A	TMEM52	INPP5J
OAZ3	LYPD4	CFAP74	PLA2G3
TUFT1	ENSSSCG00000051733	AJAP1	RSPH14
ENSSSCG00000006621	ENSSSCG00000003047	ACOT7	BCR
MLLT11	BSP1	HES2	LRRC75B
MINDY1	KCNN4	ESPN	ENSSSCG00000010056
ADAMTSL4	LYPD5	TNFRSF9	GGT5
PLEKHO1	ENSSSCG00000003080	SLC2A5	ENSSSCG00000035836
HIST2H2BE	CEACAM16	ENSSSCG00000041487	CHCHD10
HJV	APOE	CASZ1	SLC25A1
ACP6	CLPTM1	FBXO2	ENSSSCG00000041993
CHD1L	ENSSSCG00000035706	NPPB	ERO1B
ENSSSCG00000006719	ENSSSCG00000040410	MIIP	ENSSSCG00000050163
HAO2	CKM	TNFRSF1B	ABCB10
VTCN1	GPR4	DHRS3	ENSSSCG00000010212
DENND2D	NOVA2	TMEM51	RTKN2
CD53	HIF3A	CTRC	ZNF365
KCNA3	CALM3	SLC25A34	EGR2
CSF1	DACT3	FBLIM1	DNAJC12
FAM102B	NPAS1	HSPB7	SLC25A16
VAV3	ENSSSCG00000003112	ENSSSCG00000026345	SRGN
ENSSSCG00000039854	C5AR1	EPHA2	TSPAN15
CDC7	ZNF541	FBXO42	COL13A1
ENSSSCG00000043214	SULT2A1	ENSSSCG00000050176	PALD1
ENSSSCG00000041753	TMEM143	MFAP2	TBATA
ENSSSCG00000051231	ENSSSCG00000040556	PADI2	CHST3
ENSSSCG00000038963	CA11	PADI6	PPIF
ARHGAP6	BCAT2	ALDH4A1	TMEM254
FRMPD4	CD37	AKR7A2	MAT1A
PHEX	DKKL1	SLC66A1	DYDC2
ENSSSCG00000012202	SLC17A7	ENSSSCG00000024669	PRXL2A
CASK	ALDH16A1	TMCO4	MMRN2
GPR34	TSKS	ENSSSCG00000003521	ENSSSCG00000010370
NDUFB11	ENSSSCG00000037466	C1QC	FRMPD2
ENSSSCG00000032768	ENSSSCG00000003227	C1QB	ARHGAP22
WAS	ENSSSCG00000028802	EPHB2	WDFY4
TIMM17B	MBOAT7	ENSSSCG00000025500	ENSSSCG00000036822
PIM2	OSCAR	ENSSSCG00000038035	MSMB
SYP	ENSSSCG00000032113	NCMAP	ALOX5
ALAS2	ENSSSCG00000042026	RUNX3	RASSF4
ENSSSCG00000012397	ENSSSCG00000039638	LDLRAP1	ENSSSCG00000010426
CITED1	ENSSSCG00000032969	MAN1C1	DKK1
TMEM35A	SPACA6	TRIM63	MINPP1
COL4A6	ENSSSCG00000003236	FAM110D	PAPSS2
COL4A5	ENSSSCG00000031916	CNKSR1	RNLS
LONRF3	NKG7	UBXN11	LIPM
PGRMC1	ENSSSCG00000038043	RPS6KA1	PANK1
ENSSSCG00000012627	ENSSSCG00000029231	ZDHHC18	HECTD2
APLN	ENSSSCG00000003272	TENT5B	PPP1R3C
AIFM1	LAIR1	WDTC1	SORBS1
STK26	ENSSSCG00000032445	SYTL1	BLNK
HS6ST2	ENSSSCG00000037426	FGR	AVPI1
NSDHL	ENSSSCG00000041738	THEMIS2	CRTAC1
ENSSSCG00000037520	ENSSSCG00000003286	SMPDL3B	GOT1
ZFP92	ENSSSCG00000003278	ATP5IF1	ENSSSCG00000038633
SLC6A8	ENSSSCG00000026365	EPB41	CNNM2
ATP2B3	TNNT1	LAPTM5	CALHM2
DUSP9	BRSK1	FABP3	COL17A1
PNCK	COX6B2	SERINC2	ENSSSCG00000010626
ABCD1	ENSSSCG00000051187	ENSSSCG00000003599	NHLRC2
ARHGAP4	IL11	TINAGL1	ADRB1
DNASE1L1	UBE2S	HCRTR1	PRDX3
G6PD	NLRP9	ENSSSCG00000037312	RGS10
IRF4	ENSSSCG00000003314	FAM167B	ACADSB
ENSSSCG00000050204	NLRP13	MARCKSL1	CPXM2
ENSSSCG00000031269	ENSSSCG00000044019	SYNC	INSYN2A
ENSSSCG00000038717	GALP	KIAA1522	GTDC1
GCNT2	ENSSSCG00000036306	TMEM54	ARHGAP15
RNF182	ENSSSCG00000041123	GJA4	KYNU
ENSSSCG00000045495	ENSSSCG00000035527	STK40	HNMT
ENSSSCG00000045069	ZNF274	CSF3R	CXCR4
ENSSSCG00000049534	ENSSSCG00000038351	ENSSSCG00000048434	LYPD1
ALDH5A1	MXRA8	ENSSSCG00000049192	SLC35F5
HIST1H2AC	TMEM52	ZC3H12A	MARCO
HIST1H2BD	CFAP74	DNALI1	DBI
HIST1H1D	PRKCZ	RSPO1	PTPN4
ENSSSCG00000044574	AJAP1	ENSSSCG00000034367	ENSSSCG00000035189
VWA7	ACOT7	ENSSSCG00000032082	TDRP
NEU1	HES2	ENSSSCG00000039227	ENSSSCG00000032503
GPSM3	ESPN	ENSSSCG00000049166	SORBS2
HLA-DRA	TNFRSF9	PIEZO2	ENSSSCG00000015810
ENSSSCG00000001455	SLC2A5	RAB31	PLEKHA2
SLA-DQB1	ENSSSCG00000041487	LAMA1	STAR
ENSSSCG00000001456	CLSTN1	ARHGAP28	ASH2L
SLA-DMA	CASZ1	EPB41L3	ARHGEF4
SLA-DOA	FBXO2	EMILIN2	LY75
LRRC1	NPPB	ADCYAP1	GCG
HMGA1	MIIP	COLEC12	GRB14
VEGFA	TNFRSF1B	GREB1L	COBLL1
CLIC5	DHRS3	CABLES1	SLC38A11
TMED3	ENSSSCG00000003451	NPC1	GALNT3
FAH	TMEM51	LAMA3	DHRS9
ENSSSCG00000036907	CTRC	CHST9	KLHL23
RHCG	HSPB7	CDH2	UBR3
STRA6	ENSSSCG00000026345	B4GALT6	ENSSSCG00000035909
ISLR2	EPHA2	GAREM1	RAPGEF4
EGLN3	FBXO42	NOL4	GPR155
COCH	MFAP2	MOCOS	HOXD8
CARMIL3	PADI2	SLC66A2	ENSSSCG00000038903
DHRS4	PADI6	ENSSSCG00000003753	SLC40A1
EDDM3B	ALDH4A1	CTBS	ENSSSCG00000041649
RYR3	AKR7A2	TTLL7	HIBCH
ENSSSCG00000002251	SLC66A1	PTGFR	DNAH7
RGMA	ENSSSCG00000024669	NEXN	STK17B
SLCO3A1	TMCO4	MIGA1	ENSSSCG00000048956
GPHN	ALPL	LHX8	ENSSSCG00000041520
ENSSSCG00000023791	ENSSSCG00000003521	ENSSSCG00000003781	PGAP1
PLEKHH1	C1QA	LRRC7	HSPD1
ARG2	C1QC	DIRAS3	HSPE1
ENSSSCG00000002296	C1QB	GADD45A	AOX1
ENSSSCG00000049034	EPHB2	LEPR	ENSSSCG00000016093
RDH12	ENSSSCG00000025500	DNAJC6	FAM126B
ACOT4	ENSSSCG00000038035	AK4	FZD7
LTBP2	RUNX3	ENSSSCG00000049707	CD28
VASH1	MAN1C1	ALG6	CTLA4
FLRT2	TRIM63	ENSSSCG00000050531	ICOS
ENSSSCG00000021146	FAM110D	ENSSSCG00000031640	FZD5
KCNK13	CNKSR1	ENSSSCG00000003826	IDH1
GPR68	UBXN11	ENSSSCG00000031912	UNC80
ENSSSCG00000002449	CRYBG2	DAB1	ACADL
TCL1B	RPS6KA1	FYB2	LANCL1
EVL	ZDHHC18	PRKAA2	CPS1
TRABD	TENT5B	TMEM61	FN1
PANX2	WDTC1	DHCR24	PECR
WNT7B	FGR	MRPL37	RUFY4
RIBC2	THEMIS2	YIPF1	GPBAR1
ENSSSCG00000000025	SMPDL3B	DIO1	SLC11A1
ENSSSCG00000051710	XKR8	ENSSSCG00000003846	CDK5R2
PNPLA3	PTAFR	CPT2	CFAP65
A4GALT	ATP5IF1	ZYG11A	ABCB6
CSDC2	EPB41	TXNDC12	PTPRN
CACNA1I	LAPTM5	RNF11	ENSSSCG00000050073
GCAT	NKAIN1	CDKN2C	SCG2
CYTH4	FABP3	ELAVL4	DOCK10
CSF2RB	SERINC2	AGBL4	NYAP2
FOXRED2	ENSSSCG00000003599	ENSSSCG00000020872	ENSSSCG00000037351
TXN2	TINAGL1	CYP4B1	C2orf72
WNT10B	HCRTR1	ATPAF1	INPP5D
PRPH	ADGRB2	PTCH2	ENSSSCG00000036274
NCKAP1L	FAM167B	BTBD19	ARL4C
MMP19	MARCKSL1	SLC6A9	ENSSSCG00000046337
CS	ENSSSCG00000051067	PTPRF	KIF1A
PPM1H	SYNC	RIMKLA	ENSSSCG00000016400
ENSSSCG00000034610	FNDC5	ENSSSCG00000043705	CAVIN3
CPSF6	TMEM54	ENSSSCG00000041170	ENSSSCG00000033806
FRS2	RNF19B	ENSSSCG00000051622	ssc-mir-10390
DENND5B	ENSSSCG00000003622	FOXO6	FOLR1
PTHLH	GJA4	ENSSSCG00000033952	ATG16L2
BCAT1	ENSSSCG00000045471	B4GALNT4	SLCO2B1
ENSSSCG00000000640	CSF3R	PKP3	ARRB1
OLR1	ENSSSCG00000048434	ANO9	GDPD5
ENSSSCG00000000659	ENSSSCG00000049192	CEND1	MOGAT2
ENSSSCG00000038418	ZC3H12A	TNNI2	DGAT2
SCNN1A	ENSSSCG00000034367	LSP1	PRCP
NDUFA9	ENSSSCG00000032082	PRR33	TMEM135
TSPAN11	ENSSSCG00000037514	ASCL2	HEPHL1
SLC6A12	MYCL	TSPAN32	PGR
WNT5B	ENSSSCG00000023322	KCNQ1	MMP3
ADA2	PIEZO2	DHCR7	MMP13
CNTN1	RAB31	ANO1	CASP1
ENSSSCG00000049784	NDUFV2	CCND1	ACAT1
VDR	LAMA1	ENSSSCG00000042713	ENSSSCG00000036943
COL2A1	ARHGAP28	ENSSSCG00000012886	ENSSSCG00000046267
GNPTAB	TGIF1	TCIRG1	RDX
AMDHD1	EMILIN2	PTPRCAP	NCAM1
TMCC3	ADCYAP1	TBC1D10C	ZBTB16
PLXNC1	COLEC12	PC	CADM1
BTG1	GREB1L	DPP3	IL10RA
DNAH5	ENSSSCG00000039279	B4GAT1	SMIM35
ANKH	CABLES1	CST6	JAML
RETREG1	NPC1	CCDC85B	MPZL2
CDH9	LAMA3	CTSW	CD3E
ENSSSCG00000030991	TTC39C	SNX32	TREH
ENSSSCG00000042498	CABYR	EHBP1L1	C2CD2L
ENSSSCG00000016810	CHST9	ENSSSCG00000044913	MFRP
AGXT2	CDH2	ENSSSCG00000039740	ARHGEF12
NADK2	DSC2	ZNHIT2	SC5D
PTGER4	B4GALT6	TM7SF2	GRAMD1B
MROH2B	GAREM1	ENSSSCG00000013042	VWA5A
PLCXD3	NOL4	FERMT3	ROBO4
HMGCS1	DTNA	MACROD1	SLC37A2
FGF10	MOCOS	ENSSSCG00000040074	KCNJ5
EMB	SLC66A2	ENSSSCG00000024545	ST14
FST	ENSSSCG00000003753	ENSSSCG00000043175	NTM
NDUFS4	CTBS	ENSSSCG00000014540	IGSF9B
HSPB3	TTLL7	FADS2	FMO1
MCIDAS	PTGFR	FADS1	FMO4
CCNO	NEXN	CYB561A3	ENSSSCG00000028322
SLC30A5	MIGA1	VWCE	SLC45A3
MRPS36	ST6GALNAC5	CD5	SLC41A1
ENSSSCG00000043931	LHX8	CD6	RAB7B
ENSSSCG00000041934	ENSSSCG00000003781	SLC15A3	ENSSSCG00000032017
STK10	DEPDC1	MS4A2	RHEX
PANK3	GADD45A	TCN1	IKBKE
MEDAG	AK4	OSBP	RASSF5
ENSSSCG00000009333	ENSSSCG00000041959	DTX4	C1orf116
DCLK1	ENSSSCG00000049707	LPXN	STEAP4
LCP1	ENSSSCG00000050531	YPEL4	CYP51A1
ENSSSCG00000034648	ENSSSCG00000031640	SLC43A3	HEPACAM2
FAM216B	ENSSSCG00000049208	SPI1	PEG10
VWA8	ENSSSCG00000031912	NR1H3	PON3
RGCC	ENSSSCG00000041035	LRP4	PDK4
PCCA	DAB1	F2	DGKB
FAM155A	FYB2	SYT13	TSPAN13
GAS6	PRKAA2	ENSSSCG00000043766	ENSSSCG00000051736
RGS2	DHCR24	CD82	MALSU1
RGS18	ENSSSCG00000003845	HSD17B12	ENSSSCG00000032456
GREM2	ACOT11	PAMR1	ENSSSCG00000035073
EPHX1	MRPL37	CD44	ENSSSCG00000015390
STUM	YIPF1	PDHX	ENSSSCG00000024520
EXO1	DIO1	CAT	CACNA2D1
ENSSSCG00000040123	ENSSSCG00000003846	WT1	CD36
NR5A2	SLC1A7	PAX6	GNAT3
KIF14	ZYG11A	DNAJC24	ENSSSCG00000050093
ENSSSCG00000032301	TXNDC12	KIF18A	SFRP4
ENSSSCG00000045823	RNF11	BDNF	ENSSSCG00000029596
NAA35	CDKN2C	BBOX1	ENSSSCG00000034739
ENSSSCG00000043552	AGBL4	FIBIN	NOBOX
AGTPBP1	CYP4B1	ENSSSCG00000043697	CHI3L1
SLC28A3	ENSSSCG00000003909	GAS2	ssc-mir-214
DNAI1	PTCH2	NELL1	PRDX6
MYORG	BTBD19	TMEM86A	DARS2
ENSSSCG00000010992	ENSSSCG00000046815	LDHA	PAPPA2
ENSSSCG00000011000	PTPRF	ENSSSCG00000013369	ENSSSCG00000035617
SPAG6	ELOVL1	KCNC1	ABL2
ENSSSCG00000051542	CDC20	USH1C	ENSSSCG00000045580
ECHDC3	RIMKLA	ABCC8	ENSSSCG00000047187
ENSSSCG00000011121	ENSSSCG00000041170	KCNJ11	ENSSSCG00000049468
AKR1C2	ENSSSCG00000051622	ENSSSCG00000013386	GLUL
KLF6	ENSSSCG00000033465	RASSF10	RGS8
IDI1	FOXO6	ENSSSCG00000044088	NPL
ENSSSCG00000025527	ENSSSCG00000037852	WEE1	NCF2
SMOX	SLFNL1	WNT9A	KCNK2
ENSSSCG00000026043	ENSSSCG00000033952	ENSSSCG00000013976	CENPF
ENSSSCG00000028461	B4GALNT4	NLRP3	VASH2
SDCBP2	PKP3	NDUFA13	TRAF3IP3
DEFB123	CDHR5	CRLF1	ENSSSCG00000035711
HCK	TSPAN4	LRRC25	IKZF1
ACSS2	TNNI2	RAB3A	SLC49A3
ENSSSCG00000007307	LSP1	IL12RB1	SPON2
RBL1	PRR33	ARRDC2	ENSSSCG00000008686
ENSSSCG00000031692	ENSSSCG00000050649	KCNN1	ZFYVE28
PKIG	ASCL2	INSL3	SORCS2
ENSSSCG00000022258	TSPAN32	FCHO1	JAKMIP1
SLPI	KCNQ1	DDA1	ENSSSCG00000044737
ENSSSCG00000038594	SLC22A18	MRPL34	ENSSSCG00000043216
DBNDD2	PHLDA2	ABHD8	SLC2A9
MMP9	DHCR7	ENSSSCG00000027903	ENSSSCG00000047976
PREX1	ANO1	CYP4F3	ENSSSCG00000041979
CEBPB	CCND1	CYP4F8	SLIT2
C20orf85	ENSSSCG00000042713	RASAL3	LGI2
SLC17A9	TCIRG1	ENSSSCG00000013788	ENSSSCG00000008769
ENSSSCG00000036109	ENSSSCG00000028501	ENSSSCG00000031299	TMEM156
SLC16A3	NDUFV1	PODNL1	LIAS
FASN	PTPRCAP	GCDH	RHOH
PCYT2	LRFN4	DNASE2	RBM47
NPTX1	DPP3	ENSSSCG00000013720	ATP10D
PGS1	B4GAT1	ENSSSCG00000040187	ZAR1
ACOX1	ENSSSCG00000012950	OLFM2	SPATA18
UNC13D	TMEM151A	COL5A3	KDR
LLGL2	FOSL1	ENSSSCG00000013665	MSMO1
FDXR	CCDC85B	P2RY11	ETFDH
ENSSSCG00000033918	SNX32	S1PR5	FNIP2
KIF19	RNASEH2C	ATG4D	ENSSSCG00000039175
CDC42EP4	EHBP1L1	C19orf38	ENSSSCG00000008898
SOX9	LTBP3	LDLR	ENSSSCG00000038107
MILR1	ENSSSCG00000041050	TMEM205	TMPRSS11D
CYB561	ENSSSCG00000044913	CNN1	AMBN
TANC2	TM7SF2	ACP5	ENSSSCG00000023426
ITGB3	NAALADL1	MYO1F	MTHFD2L
ENSSSCG00000017313	ENSSSCG00000013042	PRAM1	NAAA
FMNL1	FERMT3	ANGPTL4	SOWAHB
SLC25A39	MACROD1	CD209	NPY2R
RUNDC3A	COX8A	TEX45	SFRP2
MPP3	ENSSSCG00000024545	ENSSSCG00000026402	TLR2
PLEKHH3	BEST1	ENSSSCG00000040016	GATB
TUBG1	FADS3	VAV1	LRBA
HSD17B1	FADS2	C3	ARHGAP10
ACLY	FADS1	TNFSF14	ENSSSCG00000045710
KRT14	ENSSSCG00000013078	DENND1C	PLK4
TOP2A	CYB561A3	CLPP	FGF2
PPP1R1B	VWCE	ACSBG2	TRPC3
CISD3	CD5	RFX2	NDST4
HOXB2	SLC15A3	LONP1	UGT8
EPN3	MS4A2	TNFAIP8L1	ENPEP
SPATA20	TCN1	SEMA6B	ELOVL6
CACNA1G	OSBP	PLIN5	MCUB
ENSSSCG00000034257	DTX4	CREB3L3	SGMS2
ACACA	LPXN	ZFR2	DKK2
ENSSSCG00000033457	LDHB	TJP3	PPA2
TMEM132E	YPEL4	MFSD12	EMCN
ADAP2	RTN4RL2	CELF5	DDIT4L
ENSSSCG00000017749	PTPRJ	GNA15	SPP1
TMEM97	ENSSSCG00000013232	ENSSSCG00000024588	IBSP
SEZ6	SPI1	GADD45B	KLHL8
BHLHA9	LRP4	DOT1L	CDS1
SERPINF2	F2	MEX3D	SCD5
CLUH	LARGE2	ADAMTSL5	PRKG2
TXNDC17	SYT13	EFNA2	BMP2K
C1QBP	ENSSSCG00000043766	ENSSSCG00000034339	ADAP1
RNASEK	CD82	ARHGAP45	TMEM184A
TNFSF13	HSD17B12	CFD	BAIAP2L1
ATP1B2	PAMR1	PLPPR3	CYP3A29
SLC47A1	SLC1A2	FGF22	ENSSSCG00000025271
INSIG1	CD44	ENSSSCG00000040083	GAL3ST4
ENSSSCG00000033909	PDHX	C2CD4C	ENSSSCG00000026653
GIMAP2	EHF	GFPT2	SLC12A9
ENSSSCG00000031897	CAT	ZNF354B	VGF
ENSSSCG00000016451	C11orf91	FAM193B	ORAI2
FAM131B	PRRG4	DBN1	FKBP6
ENSSSCG00000036013	WT1	RGS14	STX1A
DENND11	PAX6	FGFR4	LAT2
AGK	DNAJC24	HK3	NCF1
HIPK2	MPPED2	TSPAN17	ENSSSCG00000007733
ENSSSCG00000047041	KCNA4	EIF4E1B	SLC5A2
MEST	KIF18A	HRH2	ITGAM
CPA1	BDNF	ARHGEF28	PYCARD
STRIP2	BBOX1	ENC1	PRSS8
IRF5	FIBIN	HMGCR	ITGAL
LRRC4	ENSSSCG00000043697	CERT1	ENSSSCG00000035256
TMEM229A	GAS2	POLK	ENSSSCG00000029752
ENSSSCG00000044009	NELL1	ANKDD1B	CORO1A
NDUFA5	E2F8	SV2C	ENSSSCG00000033623
NOD1	TMEM86A	IQGAP2	IL21R
DDX56	USH1C	F2RL2	CHP2
ENSSSCG00000039713	ABCC8	F2RL1	GGA2
PLD4	KCNJ11	JMY	HS3ST2
ENSSSCG00000037775	PLEKHA7	THBS4	ACSM4
ENSSSCG00000036983	ENSSSCG00000013386	VCAN	ENSSSCG00000040412
ENSSSCG00000047085	SPON1	HAPLN1	ENSSSCG00000050963
AGPAT2	RASSF10	TMEM161B	SOCS1
ENSSSCG00000034036	ENSSSCG00000044088	FAM172A	ABAT
ENSSSCG00000030088	GALNT18	MCTP1	C16orf89
LSS	WEE1	LNPEP	DNAJA3
GALNT6	WNT9A	FAM174A	ENSSSCG00000007944
ENSSSCG00000039146	IBA57	SLCO4C1	MMP25
ENSSSCG00000040651	ENSSSCG00000013976	C5orf30	CLDN6
ENSSSCG00000037913	ENSSSCG00000051631	ENSSSCG00000014186	RAB26
	NLRP3	NUDT12	SLC9A3R2
	NDUFA13	ENSSSCG00000014198	HS3ST6
	CRLF1	STARD4	ENSSSCG00000008012
	LRRC25	ENSSSCG00000050595	CCDC154
	ENSSSCG00000036363	CCDC112	ENSSSCG00000032076
	RAB3A	HSD17B4	MCRIP2
	MPV17L2	ENSSSCG00000046515	METTL26
	IL12RB1	ENSSSCG00000050135	FGD3
	ARRDC2	PRDM6	MERTK
	KCNN1	ENSSSCG00000032877	ENSSSCG00000022322
	INSL3	SLC27A6	PROM2
	FCHO1	ISOC1	ARID5A
	ANO8	PDLIM4	ENSSSCG00000028691
	DDA1	SLC22A4	SLC5A7
	MRPL34	AFF4	SLC9A2
	ABHD8	FSTL4	IL1R2
	ENSSSCG00000027903	TCF7	ENSSSCG00000036224
	CYP4F3	ENSSSCG00000043471	RPIA
	CYP4F8	TIFAB	SMYD1
	RASAL3	CXCL14	ENSSSCG00000008250
	NOTCH3	ENSSSCG00000045734	ENSSSCG00000037620
	ENSSSCG00000031299	SLC25A48	ENSSSCG00000022842
	PODNL1	SPOCK1	LRRTM4
	ZSWIM4	KIF20A	TET3
	NACC1	ENSSSCG00000023691	ACTG2
	NFIX	REEP2	SFXN5
	GCDH	HSPA9	DYSF
	DNASE2	SIL1	NAGK
	PRDX2	SLC23A1	TGFA
	HOOK2	ANKHD1	ARHGAP25
	ENSSSCG00000013720	PCDHB1	LGALSL
	ENSSSCG00000045115	FCHSD1	EFEMP1
	ENSSSCG00000022738	PCDH1	ENSSSCG00000008421
	OLFM2	PCDH12	ZFP36L2
	COL5A3	SPRY4	HAAO
	ENSSSCG00000013665	JAKMIP2	TMEM178A
	P2RY11	ADRB2	ATL2
	S1PR5	PCYOX1L	CYP1B1
	ATG4D	ARHGEF37	RMDN2
	C19orf38	PDE6A	QPCT
	TMEM205	SLC26A2	XDH
	ECSIT	CSF1R	GALNT14
	CNN1	ENSSSCG00000033262	SPDYA
	ACP5	S1PR3	RBKS
	MYO1F	DIRAS2	SLC5A6
	PRAM1	SYK	ENSSSCG00000048033
	ANGPTL4	LPL	KCNK3
	TIMM44	GFRA2	ENSSSCG00000048042
	CD209	DOK2	CIB4
	TEX45	HR	SELENOI
	ENSSSCG00000040016	LGI3	GAREM2
	VAV1	SFTPC	SDC1
	C3	BMP1	ENSSSCG00000051666
	TNFSF14	PIWIL2	ENSSSCG00000008607
	DENND1C	ENSSSCG00000009625	ENSSSCG00000043605
	CLPP	PEBP4	NTSR2
	LONP1	LOXL2	ENSSSCG00000050833
	UHRF1	ENTPD4	RNF144A
	TNFAIP8L1	STC1	ENSSSCG00000005922
	SEMA6B	ADAM28	MAPK15
	PLIN5	ENSSSCG00000049065	ARC
	EBI3	ADAM7	DENND3
	CREB3L3	ENSSSCG00000009648	ENSSSCG00000047210
	ZFR2	NEFL	ENSSSCG00000045891
	TJP3	KCTD9	ENSSSCG00000005949
	MFSD12	CDCA2	LRATD2
	CELF5	PPP2R2A	SQLE
	GNA15	EPHX2	ENSSSCG00000043481
	ENSSSCG00000024588	NUGGC	FER1L6
	ENSSSCG00000036792	FZD3	FBXO32
	GADD45B	HMBOX1	SHAS2
	PEAK3	ENSSSCG00000050236	ENSSSCG00000049444
	ADAMTSL5	ENSSSCG00000021767	SNTB1
	EFNA2	BLK	MAL2
	ARHGAP45	FDFT1	COLEC10
	GRIN3B	HPGD	ENSSSCG00000027762
	CFD	HAND2	CSMD3
	PLPPR3	SAP30	ANGPT1
	FGF22	MFAP3L	ENSSSCG00000049577
	ENSSSCG00000040083	PALLD	CTHRC1
	C2CD4C	P2RX2	BAALC
	GFPT2	ADGRD1	RRM2B
	GRM6	PIWIL1	NCALD
	ZNF354B	AACS	PLEKHF2
	FAM193B	BRI3BP	ESRP1
	DBN1	SCARB1	SLC26A7
	RGS14	ENSSSCG00000035760	C8orf88
	FGFR4	RILPL2	CA2
	HK3	PPTC7	ENSSSCG00000006148
	TSPAN17	CUX2	FABP4
	CDHR2	PHETA1	FABP5
	EIF4E1B	ACAD10	STMN2
	HRH2	CCDC60	STAU2
	ARHGEF28	KSR2	RDH10
	HMGCR	PLBD2	TERF1
	CERT1	RASAL1	LACTB2
	POLK	SLC8B1	PREX2
	ANKDD1B	HECTD4	SGK3
	SV2C	TMEM116	VXN
	IQGAP2	BICDL1	ENSSSCG00000006213
	F2RL2	PLA2G1B	PDE7A
	F2RL1	ENSSSCG00000043997	ENSSSCG00000042589
	JMY	TRPV4	SDCBP
	SERINC5	FAM222A	CYP7A1
	SSBP2	MVK	PENK
	VCAN	MMAB	MOS
	HAPLN1	ENSSSCG00000009936	RGS20
	EDIL3	ENSSSCG00000045048	ALKAL1
	TMEM161B	ENSSSCG00000050590	ATP1B1
	ENSSSCG00000045797	ENSSSCG00000046298	MAEL
	ARRDC3	ENSSSCG00000024495	RXRG
	NR2F1	SGSM1	RGS4
	FAM172A	ENSSSCG00000009950	ENSSSCG00000006350
	MCTP1	GRK3	ENSSSCG00000036618
	PCSK1	MYO18B	SDHC
	FAM174A	ASPHD2	PCP4L1
	ST8SIA4	HPS4	FCER1G
	C5orf30	HSCB	ARHGAP30
	ENSSSCG00000014186	ZNRF3	TSTD1
	NUDT12	GAS2L1	CD48
	EFNA5	RASL10A	CD84
	ENSSSCG00000014198	NEFH	SLAMF6
	STARD4	NF2	SLAMF8
	ENSSSCG00000050595	ZMAT5	FCER1A
	ENSSSCG00000042913	UQCR10	ENSSSCG00000025644
	CCDC112	ENSSSCG00000045744	KIRREL1
	LVRN	LIF	ENSSSCG00000006455
	HSD17B4	ENSSSCG00000010007	FCRL1
	ENSSSCG00000050135	INPP5J	ENSSSCG00000036622
	PRDM6	PLA2G3	LRRC71
	ENSSSCG00000014242	ENSSSCG00000010031	NTRK1
	ENSSSCG00000032877	ENSSSCG00000035443	SEMA4A
	SLC27A6	ENSSSCG00000031037	ARHGEF2
	ISOC1	ENSSSCG00000041880	RIT1
	ENSSSCG00000014272	ENSSSCG00000048391	FDPS
	PDLIM4	ENSSSCG00000038719	SHE
	SLC22A4	ENSSSCG00000045982	IL6R
	FSTL4	ENSSSCG00000010044	S100A2
	TCF7	BCR	S100A4
	JADE2	UPB1	S100A6
	ENSSSCG00000043471	LRRC75B	ENSSSCG00000006588
	TIFAB	ENSSSCG00000010056	ENSSSCG00000041677
	CXCL14	GGT5	ENSSSCG00000006621
	ENSSSCG00000045734	ENSSSCG00000035836	SELENBP1
	SLC25A48	MIF	MINDY1
	ENSSSCG00000014314	ENSSSCG00000010068	CTSS
	KIF20A	ENSSSCG00000041866	PLEKHO1
	ENSSSCG00000023691	DERL3	HIST2H2BE
	REEP2	CHCHD10	ENSSSCG00000006679
	HSPA9	ENSSSCG00000010086	HJV
	SIL1	SLC25A1	ENSSSCG00000006685
	SLC23A1	ZP4	ACP6
	MZB1	ENSSSCG00000041993	ENSSSCG00000006719
	ENSSSCG00000014351	ERO1B	HAO2
	CXXC5	ENSSSCG00000033307	MAN1A2
	ENSSSCG00000043903	ENSSSCG00000050163	VTCN1
	SLC4A9	SIPA1L2	CD101
	ANKHD1	ABCB10	ENSSSCG00000048265
	PCDHB1	RTKN2	SLC16A1
	RELL2	ZNF365	ENSSSCG00000042304
	FCHSD1	DNAJC12	DENND2D
	PCDH1	RUFY2	CD53
	PCDH12	DNA2	KCNA3
	SPRY4	SLC25A16	CELSR2
	STK32A	SRGN	KIAA1324
	DPYSL3	TSPAN15	FAM102B
	JAKMIP2	COL13A1	ENSSSCG00000041066
	HTR4	PALD1	VAV3
	ADRB2	ADAMTS14	OLFM3
	PCYOX1L	TBATA	EXTL2
	ssc-mir-143	SLC29A3	ENSSSCG00000039854
	ARHGEF37	CDH23	CDC7
	SLC26A2	CHST3	KYAT3
	CSF1R	SPOCK2	ENSSSCG00000041892
	S1PR3	SAMD8	ENSSSCG00000038963
	SHC3	KCNMA1	ENSSSCG00000046762
	GADD45G	TMEM254	FRMPD4
	DIRAS2	SFTPA1	TLR8
	SYK	MAT1A	ENSSSCG00000012125
	NFIL3	PRXL2A	ENSSSCG00000035893
	GFRA2	GHITM	ADGRG2
	DOK2	CDHR1	ACOT9
	HR	MMRN2	PDK3
	LGI3	ENSSSCG00000028341	CXorf21
	BMP1	ENSSSCG00000010370	ENSSSCG00000012202
	PIWIL2	ARHGAP22	GP91-PHOX
	ENSSSCG00000009625	WDFY4	GPR34
	PEBP4	LRRC18	NDUFB11
	ENTPD4	ENSSSCG00000036822	ENSSSCG00000032768
	ADAM28	MSMB	WAS
	ENSSSCG00000049065	ALOX5	PCSK1N
	ENSSSCG00000009648	ENSSSCG00000010426	TIMM17B
	KCTD9	DKK1	PIM2
	CDCA2	PRKG1	PLP2
	ENSSSCG00000047090	SGMS1	VSIG4
	ENSSSCG00000044295	MINPP1	ENSSSCG00000012397
	PPP2R2A	PAPSS2	NHSL2
	EPHX2	RNLS	CITED1
	PBK	LIPM	P2RY10
	ENSSSCG00000009672	ACTA2	ZNF711
	NUGGC	IFIT1	ENSSSCG00000029771
	FZD3	PANK1	TSPAN6
	ENSSSCG00000031889	HECTD2	TMEM35A
	BLK	PPP1R3C	BTK
	FDFT1	KIF11	GLA
	SAP30	RBP4	COL4A6
	CBR4	PDE6C	COL4A5
	PALLD	ENSSSCG00000051054	PAK3
	DDX60	SORBS1	CAPN6
	SPOCK3	BLNK	AMOT
	P2RX2	TLL2	AGTR2
	ADGRD1	HOGA1	DOCK11
	PIWIL1	ENSSSCG00000010525	LONRF3
	AACS	AVPI1	PGRMC1
	SCARB1	ZFYVE27	ENSSSCG00000012627
	ENSSSCG00000035760	SFRP5	TMEM255A
	DNAH10	CRTAC1	SMARCA1
	RSRC2	LOXL4	OCRL
	BCL7A	HPSE2	SASH3
	PPTC7	GOT1	AIFM1
	CUX2	SLC25A28	STK26
	PHETA1	COX15	FRMD7
	CCDC60	ABCC2	NSDHL
	KSR2	SCD	ENSSSCG00000037520
	NOS1	BTRC	ZFP92
	TESC	KCNIP2	ATP2B3
	ENSSSCG00000009866	CYP17A1	PNCK
	PLBD2	ENSSSCG00000038633	L1CAM
	RASAL1	CNNM2	ARHGAP4
	SLC8B1	CALHM2	GAB3
	OAS2	NEURL1	MPP1
	OAS1	COL17A1	RAB39B
	BICDL1	GSTO1	SPRY3
	PLA2G1B	SORCS1	ENSSSCG00000025582
	ENSSSCG00000043997	PDCD4	ENSSSCG00000038717
	FAM222A	NRAP	F13A1
	MVK	NHLRC2	DSP
	MMAB	ADRB1	GCNT2
	ENSSSCG00000009936	TDRD1	SYCP2L
	ENSSSCG00000045048	GFRA1	TMEM170B
	ENSSSCG00000050590	ENSSSCG00000048917	PHACTR1
	ENSSSCG00000046298	PRDX3	ENSSSCG00000048287
	ENSSSCG00000024495	RGS10	RNF182
	ENSSSCG00000027124	HTRA1	ENSSSCG00000001064
	WSCD2	ACADSB	ENSSSCG00000045069
	SGSM1	CHST15	ENSSSCG00000049534
	ENSSSCG00000009950	ENSSSCG00000048831	ALDH5A1
	GRK3	INSYN2A	CMAH
	MYO18B	ADGRA1	ENSSSCG00000045769
	ASPHD2	KNDC1	HIST1H2AC
	HPS4	ADAM8	HIST1H2BD
	HSCB	ECHS1	ENSSSCG00000051689
	ZNRF3	SCART1	SFTA2
	GAS2L1	GTDC1	AIF1
	RASL10A	ARHGAP15	ENSSSCG00000039071
	NEFH	KYNU	VWA7
	NF2	NXPH2	NEU1
	CABP7	HNMT	PPT2
	ZMAT5	ENSSSCG00000049669	HLA-DRA
	UQCR10	CXCR4	ENSSSCG00000001455
	ENSSSCG00000045744	ENSSSCG00000015691	SLA-DQB1
	LIF	TMEM163	ENSSSCG00000001456
	ENSSSCG00000010007	ENSSSCG00000046592	SLA-DMB
	INPP5J	LYPD1	SLA-DMA
	PLA2G3	SLC35F5	SLA-DOA
	SLC5A4	ACTR3	COL11A2
	ENSSSCG00000035443	DPP10	LRRC1
	ENSSSCG00000031037	MARCO	GCLC
	ENSSSCG00000041880	STEAP3	SPDEF
	ENSSSCG00000048391	DBI	ARMC12
	ENSSSCG00000038719	ENSSSCG00000048553	MAPK13
	ENSSSCG00000046518	ENSSSCG00000040701	BRPF3
	ENSSSCG00000042270	ENSSSCG00000051026	BNIP5
	ENSSSCG00000045982	CNTNAP5	CDKN1A
	ENSSSCG00000010044	GLI2	FGD2
	BCR	PTPN4	ENSSSCG00000001612
	UPB1	SCTR	TREM2
	LRRC75B	ENSSSCG00000035189	GNMT
	ENSSSCG00000010056	NIPA1	PTK7
	GGT5	TDRP	VEGFA
	ENSSSCG00000035836	ENSSSCG00000023419	TMEM151B
	MIF	ENSSSCG00000015747	TCTE1
	ENSSSCG00000010068	ENSSSCG00000032503	CLIC5
	DERL3	WDR17	ENPP5
	CHCHD10	VEGFC	ADGRF5
	ENSSSCG00000010086	ING2	ADGRF4
	SLC25A1	SNX25	CRISP3
	TBX1	ANKRD37	ENSSSCG00000046486
	ZP4	SORBS2	TMED3
	ENSSSCG00000041993	CYP4V2	MINAR1
	ERO1B	ENSSSCG00000015810	BCL2A1
	ENSSSCG00000044783	ENSSSCG00000051330	FAH
	ENSSSCG00000050163	PLEKHA2	CFAP161
	SIPA1L2	STAR	TMC3
	AGT	ASH2L	MEX3B
	ABCB10	BRF2	ENSSSCG00000041322
	RHOBTB1	WRN	ALDH1L1
	RTKN2	DUSP4	RHCG
	DNAJC12	TNKS	ANPEP
	MYPN	PPP1R3B	STRA6
	RUFY2	ERI1	ISLR2
	DNA2	ARHGEF4	ENSSSCG00000048255
	SLC25A16	HS6ST1	EGLN3
	SRGN	GALNT13	FOXG1
	HK1	KCNJ3	LTB4R
	TSPAN15	GPD2	CARMIL3
	COL13A1	DAPL1	DHRS4
	PALD1	LY75	SLC7A8
	ADAMTS14	SLC4A10	SLC7A7
	TBATA	GCG	MMP14
	CDH23	FIGN	EDDM3B
	CHST3	COBLL1	EMC7
	SPOCK2	SLC38A11	RYR3
	MSS51	GALNT3	ENSSSCG00000002251
	PLAU	SCN1A	ENSSSCG00000034829
	SAMD8	B3GALT1	RGMA
	VDAC2	NOSTRIN	SLCO3A1
	KCNMA1	DHRS9	GPX2
	ENSSSCG00000039704	LRP2	GPHN
	TMEM254	KLHL23	ENSSSCG00000051659
	MAT1A	METTL5	ENSSSCG00000023791
	PRXL2A	UBR3	PLEKHH1
	GHITM	ENSSSCG00000035909	ENSSSCG00000002296
	CDHR1	SP5	ENSSSCG00000049034
	GRID1	RAPGEF4	RDH12
	MMRN2	GPR155	GALNT16
	ENSSSCG00000010370	SESTD1	ACOT4
	ARHGAP22	ZNF385B	ENSSSCG00000002348
	WDFY4	PDE1A	ENTPD5
	ENSSSCG00000036822	SLC40A1	ALDH6A1
	MSMB	HIBCH	JDP2
	ALOX5	STAT4	VASH1
	RASSF4	NABP1	NRXN3
	ENSSSCG00000010426	DNAH7	ENSSSCG00000021146
	PRKG1	STK17B	EML5
	SGMS1	ENSSSCG00000048956	TTC8
	MINPP1	ENSSSCG00000041520	KCNK13
	PAPSS2	ENSSSCG00000046779	ENSSSCG00000047169
	RNLS	PGAP1	TC2N
	IFIT1	HSPD1	FBLN5
	PANK1	AOX1	ENSSSCG00000002449
	HTR7	ENSSSCG00000016093	RIN3
	HECTD2	CLK1	UNC79
	PPP1R3C	FAM126B	ISG12(A)
	IDE	CFLAR	EVL
	KIF11	FZD7	DLK1
	RBP4	CD28	CPT1B
	PDE6C	CTLA4	ENSSSCG00000000967
	LGI1	ICOS	MAPK11
	ENSSSCG00000051054	NDUFS1	PANX2
	SORBS1	GPR1	ENSSSCG00000042312
	ALDH18A1	FZD5	WNT7B
	BLNK	PLEKHM3	RIBC2
	TLL2	IDH1	ENSSSCG00000000025
	HOGA1	UNC80	PNPLA3
	ENSSSCG00000010525	ACADL	ENSSSCG00000046683
	AVPI1	CPS1	NFAM1
	ZFYVE27	FN1	CSDC2
	GOLGA7B	MREG	CACNA1I
	SFRP5	IGFBP5	MGAT3
	LOXL4	GPBAR1	PDGFB
	HPSE2	PNKD	GCAT
	CNNM1	SLC11A1	LGALS1
	GOT1	WNT6	ENSSSCG00000028531
	SLC25A28	CDK5R2	CYTH4
	COX15	IHH	RAC2
	ABCC2	ABCB6	TST
	KCNIP2	PTPRN	CSF2RB
	ENSSSCG00000041413	DES	NCF4
	ENSSSCG00000047637	INHA	FOXRED2
	CYP17A1	SLC4A3	TXN2
	ENSSSCG00000038633	ENSSSCG00000050073	ENSSSCG00000036971
	CNNM2	SCG2	ENSSSCG00000000194
	CALHM2	AP1S3	C1QL4
	NEURL1	SERPINE2	FMNL3
	COL17A1	DOCK10	LIMA1
	GSTO1	NYAP2	ENSSSCG00000033235
	PDCD4	ENSSSCG00000037351	KRT18
	GPAM	ITM2C	ITGB7
	NRAP	C2orf72	ZNF385A
	NHLRC2	INPP5D	NCKAP1L
	ADRB1	ENSSSCG00000036274	PDE1B
	TDRD1	ENSSSCG00000043199	NDUFA4L2
	ABLIM1	ENSSSCG00000046337	ARHGAP9
	PNLIPRP2	ACKR3	AVPR1A
	ENSSSCG00000048917	ENSSSCG00000042075	ENSSSCG00000034610
	NANOS1	HDAC4	CPSF6
	PRDX3	OTOS	TPH2
	RGS10	KIF1A	SYT10
	PLPP4	NRIP3	DENND5B
	HTRA1	ENSSSCG00000048244	PTHLH
	ACADSB	PPFIBP2	BHLHE41
	ENSSSCG00000048831	SYT9	ETFRF1
	INSYN2A	ENSSSCG00000014600	BCAT1
	CLRN3	DCHS1	KCNJ8
	ENSSSCG00000026302	HPX	PTPRO
	ADGRA1	CAVIN3	RERG
	KNDC1	ENSSSCG00000033806	PLBD1
	ADAM8	ENSSSCG00000014672	GPRC5A
	SCART1	ssc-mir-10390	DUSP16
	MMADHC	NUP98	CREBL2
	KIF5C	FOLR1	BCL2L14
	GTDC1	ATG16L2	OLR1
	ARHGAP15	P2RY2	CLEC7A
	KYNU	ENSSSCG00000042041	ENSSSCG00000034555
	NXPH2	PLEKHB1	ENSSSCG00000000659
	HNMT	COA4	ENSSSCG00000023868
	ENSSSCG00000049669	UCP2	ENSSSCG00000031242
	CXCR4	CHRDL2	ENSSSCG00000038418
	ENSSSCG00000015691	XRRA1	PTPN6
	TMEM163	SLCO2B1	GNB3
	ENSSSCG00000023479	ARRB1	P3H3
	LYPD1	GDPD5	WNT5B
	SLC35F5	MAP6	ADA2
	ACTR3	MOGAT2	ABCD2
	MARCO	DGAT2	CNTN1
	DBI	UVRAG	PDZRN4
	ENSSSCG00000040701	ENSSSCG00000044109	VDR
	ENSSSCG00000051026	TSKU	MYBPC1
	CNTNAP5	ACER3	APAF1
	GLI2	USP35	AMDHD1
	INHBB	ENSSSCG00000048333	TMCC3
	PTPN4	ENSSSCG00000041370	PLXNC1
	SCTR	ENSSSCG00000014894	ENSSSCG00000042692
	NIPA1	FAM181B	BTG1
	TDRP	PRCP	ROPN1L
	CLN8	ENSSSCG00000051511	RETREG1
	ENSSSCG00000023419	DLG2	ENSSSCG00000030991
	ENSSSCG00000015747	FZD4	IL7R
	ENSSSCG00000032503	TMEM135	NADK2
	WDR17	HEPHL1	LIFR
	VEGFC	PGR	PTGER4
	TENM3	MMP3	HMGCS1
	ING2	MMP13	NNT
	ANKRD37	CASP1	FST
	PDLIM3	SLC35F2	NDUFS4
	SORBS2	ENSSSCG00000036943	HSPB3
	TLR3	ZC3H12C	MCIDAS
	CYP4V2	RDX	CCNO
	ENSSSCG00000015810	FDX1	SLC38A9
	ENSSSCG00000051330	COLCA2	ANKRD55
	PLEKHA2	FDXACB1	SLC30A5
	STAR	C11orf52	MRPS36
	ASH2L	DLAT	CDK7
	WRN	IL18	ENSSSCG00000043931
	DUSP4	NCAM1	ENSSSCG00000041934
	PPP1R3B	ENSSSCG00000015049	ENSSSCG00000045483
	ERI1	ENSSSCG00000042170	GABRP
	ARHGEF4	ENSSSCG00000047220	LCP2
	HS6ST1	ZBTB16	DOCK2
	ENSSSCG00000041970	ENSSSCG00000041499	PANK3
	RPRM	ENSSSCG00000029043	ITK
	GALNT13	CADM1	HAVCR2
	KCNJ3	SIDT2	TIMD4
	GPD2	TAGLN	FAXDC2
	ACVR1	TMPRSS13	SLC36A1
	DAPL1	IL10RA	MIPEP
	ENSSSCG00000046097	SMIM35	MEDAG
	LY75	ENSSSCG00000029199	TEX26
	PSMD14	JAML	DCLK1
	GCG	MPZL2	CCNA1
	COBLL1	CD3E	ENSSSCG00000024765
	SLC38A11	CD3D	KPNA3
	GALNT3	TREH	ARL11
	SCN1A	FOXR1	LCP1
	SCN7A	C2CD2L	ENSSSCG00000034648
	B3GALT1	MFRP	FAM216B
	NOSTRIN	USP2	VWA8
	DHRS9	NECTIN1	RGCC
	LRP2	ARHGEF12	PCDH17
	KLHL23	SC5D	KCTD12
	UBR3	ENSSSCG00000051213	SLITRK1
	MYO3B	ENSSSCG00000051491	CLYBL
	ENSSSCG00000035909	ENSSSCG00000050772	PCCA
	SP5	CLMP	ENSSSCG00000009523
	CYBRD1	GRAMD1B	TNFSF13B
	DLX2	VWA5A	RAB20
	RAPGEF4	ESAM	MCF2L
	CDCA7	ROBO4	ENSSSCG00000044618
	GPR155	SLC37A2	ENSSSCG00000042253
	ATP5MC3	PATE2	RGS2
	HOXD9	DDX25	RGS1
	SESTD1	CDON	BPNT1
	ZNF385B	ST3GAL4	GREM2
	CERKL	KIRREL3	KMO
	PDE1A	ETS1	EPHX1
	SLC40A1	KCNJ5	STUM
	HIBCH	ST14	EXO1
	STAT4	NTM	PTPRC
	ENSSSCG00000044997	GUCY1A2	ENSSSCG00000040123
	STK17B	FMO1	ENSSSCG00000049867
	ENSSSCG00000048956	FMO4	KIF21B
	ENSSSCG00000041520	PRELP	PTPN7
	ENSSSCG00000046779	SLC45A3	ENSSSCG00000045823
	HSPD1	SLC41A1	CTSL
	HSPE1	RAB7B	ENSSSCG00000051472
	SGO2	ENSSSCG00000032017	ENSSSCG00000043552
	AOX1	RHEX	AGTPBP1
	ENSSSCG00000016093	IKBKE	SLC28A3
	CLK1	RASSF5	DNAI1
	FAM126B	IL10	MYORG
	CFLAR	FCMR	NUDT2
	FZD7	C1orf116	ENSSSCG00000010992
	BMPR2	ENSSSCG00000015294	ENSSSCG00000045657
	CD28	STEAP4	ENSSSCG00000011000
	CTLA4	CYP51A1	ST8SIA6
	ICOS	HEPACAM2	ITGA8
	NDUFS1	CALCR	ACBD7
	GPR1	ENSSSCG00000042219	ENSSSCG00000034119
	ZDBF2	PEG10	MSRB2
	FASTKD2	PPP1R9A	ARMC3
	IDH1	PON3	SPAG6
	UNC80	PDK4	ENSSSCG00000051542
	ACADL	SLC25A13	ENSSSCG00000045803
	LANCL1	COL28A1	ECHDC3
	CPS1	NXPH1	ENSSSCG00000011121
	FN1	ENSSSCG00000024313	PRKCQ
	MREG	THSD7A	PFKFB3
	IGFBP5	SCIN	ENSSSCG00000043961
	GPBAR1	CRPPA	AKR1C2
	PNKD	TSPAN13	ENSSSCG00000042043
	SLC11A1	AHR	ENSSSCG00000038429
	PRKAG3	ENSSSCG00000051508	KLF6
	WNT6	HDAC9	IDI1
	CDK5R2	DNAH11	ENSSSCG00000007001
	IHH	IL6	MSR1
	NHEJ1	TOMM7	ENSSSCG00000025527
	ABCB6	ENSSSCG00000045695	RIN2
	PTPRN	ENSSSCG00000051736	ENSSSCG00000041044
	INHA	KLHL7	CD93
	SLC4A3	MALSU1	ENSSSCG00000029289
	ENSSSCG00000050073	IGF2BP3	VSX1
	SCG2	CCDC126	PDYN
	AP1S3	ENSSSCG00000032456	ENSSSCG00000028461
	SERPINE2	ENSSSCG00000035073	ENSSSCG00000051423
	DOCK10	ENSSSCG00000045626	ENSSSCG00000007181
	NYAP2	ENSSSCG00000015390	SIRPB2
	TM4SF20	ENSSSCG00000024520	SDCBP2
	PID1	PCLO	DEFB123
	SLC16A14	CACNA2D1	BCL2L1
	ENSSSCG00000037351	SEMA3C	HCK
	ITM2C	ENSSSCG00000050759	ACSS2
	C2orf72	CD36	MMP24
	B3GNT7	GNAT3	UQCC1
	INPP5D	FGL2	ENSSSCG00000007307
	ENSSSCG00000036274	LRRC17	ROMO1
	ENSSSCG00000043199	ENSSSCG00000050093	RBL1
	ACKR3	DLD	ENSSSCG00000042264
	ENSSSCG00000049049	LAMB1	RPN2
	ENSSSCG00000042075	ENSSSCG00000015447	KIAA1755
	PER2	SFRP4	CHD6
	NDUFA10	EPDR1	GDAP1L1
	OTOS	ENSSSCG00000029596	FITM2
	GPR35	NOBOX	PKIG
	KIF1A	ARHGEF5	CCN5
	ENSSSCG00000051028	ssc-mir-214	ENSSSCG00000022258
	ENSSSCG00000014575	TNFSF18	SLPI
	NRIP3	PRDX6	ENSSSCG00000038594
	ENSSSCG00000048244	DARS2	DBNDD2
	PPFIBP2	PAPPA2	MMP9
	ENSSSCG00000038540	ASTN1	PREX1
	SYT9	SEC16B	ENSSSCG00000049609
	ENSSSCG00000033089	TDRD5	KCNG1
	DCHS1	ENSSSCG00000045919	ENSSSCG00000043121
	HPX	MR1	FAM210B
	ENSSSCG00000033806	ENSSSCG00000045580	PCK1
	ENSSSCG00000014672	ENSSSCG00000047187	PMEPA1
	HBB	ZNF648	C20orf85
	ssc-mir-10390	ENSSSCG00000050502	CTSZ
	NUP98	GLUL	ZNF831
	FOLR1	RGS8	SYCP2
	FOLR2	NPL	SLC17A9
	CLPB	NCF2	ENSSSCG00000036109
	ATG16L2	RGL1	SOX18
	P2RY2	ENSSSCG00000029449	RGS19
	COA4	KCNK2	ENSSSCG00000046327
	PAAF1	CENPF	ENSSSCG00000051406
	UCP2	PTPN14	DCXR
	DNAJB13	VASH2	NOTUM
	PGM2L1	ENSSSCG00000040650	PYCR1
	XRRA1	TRAF3IP3	TSPAN10
	SLCO2B1	LAMB3	ENSSSCG00000033293
	ARRB1	CAMK1G	RHBDF2
	GDPD5	ENSSSCG00000035711	AANAT
	MOGAT2	ENSSSCG00000049323	FOXJ1
	DGAT2	IKZF1	TRIM47
	UVRAG	VSTM2A	ENSSSCG00000034198
	ENSSSCG00000044109	SLC49A3	LLGL2
	ENSSSCG00000040639	CPLX1	FDXR
	TSKU	ENSSSCG00000045703	CD300C
	GAB2	SPON2	ENSSSCG00000033918
	ENSSSCG00000041370	ENSSSCG00000008686	KIF19
	ENSSSCG00000014894	ZFYVE28	DNAI2
	PRCP	ENSSSCG00000031374	TTYH2
	DLG2	SORCS2	GNA13
	FZD4	PSAPL1	RGS9
	TMEM135	ENSSSCG00000038829	MILR1
	CTSC	PPP2R2C	ACE
	ENSSSCG00000014935	ENSSSCG00000034286	CYB561
	HEPHL1	JAKMIP1	TANC2
	PIWIL4	ENSSSCG00000008709	ITGB3
	PGR	ENSSSCG00000044737	ENSSSCG00000017313
	MMP3	ENSSSCG00000043216	FMNL1
	MMP13	MSX1	SLC25A39
	CASP1	NSG1	RUNDC3A
	GRIA4	SLC2A9	NAGS
	ENSSSCG00000036943	CPEB2	ENSSSCG00000023014
	ZC3H12C	LAP3	TUBG1
	RDX	SLIT2	TTC25
	FDX1	LGI2	ACLY
	ENSSSCG00000050546	PCDH7	ENSSSCG00000017445
	COLCA2	ENSSSCG00000008769	PPP1R1B
	FDXACB1	TMEM156	CISD3
	C11orf52	KLHL5	CALCOCO2
	DLAT	LIAS	EPN3
	IL18	RHOH	LPO
	NCAM1	RBM47	ENSSSCG00000017643
	ENSSSCG00000042170	APBB2	CA4
	ENSSSCG00000047220	UCHL1	ACACA
	ZBTB16	SLC30A9	ENSSSCG00000039569
	ENSSSCG00000041499	GABRG1	ENSSSCG00000033457
	ENSSSCG00000029043	ATP10D	GAS2L2
	CADM1	CORIN	UNC45B
	SIDT2	TEC	MYO1D
	TAGLN	ZAR1	ADAP2
	DSCAML1	USP46	ENSSSCG00000042233
	TMPRSS13	ENSSSCG00000043129	RAB11FIP4
	IL10RA	LNX1	ENSSSCG00000017749
	SMIM35	KIT	EVI2B
	ENSSSCG00000029199	KDR	SEZ6
	JAML	ENSSSCG00000008845	SLC6A4
	MPZL2	MSMO1	BHLHA9
	CD3D	PDGFC	SERPINF2
	TREH	ETFDH	ASPA
	FOXR1	ENSSSCG00000039175	TRPV3
	C2CD2L	ENSSSCG00000008898	CTNS
	MCAM	ENSSSCG00000038107	ATP2A3
	MFRP	IGFBP7	CYB5D2
	ARHGEF12	TMPRSS11D	SPNS2
	SC5D	TMPRSS11F	TEKT1
	ENSSSCG00000051491	TMPRSS11E	C1QBP
	ENSSSCG00000050772	UGT2A3	SCIMP
	CLMP	AMBN	ARRB2
	GRAMD1B	CXCL2	ALOX15
	VWA5A	MTHFD2L	ACAP1
	ENSSSCG00000037692	EREG	TNFSF13
	VSIG2	PPEF2	CD68
	ESAM	NAAA	ATP1B2
	ENSSSCG00000042622	SOWAHB	TMEM88
	ROBO4	NPY2R	ALOX15B
	SLC37A2	ENSSSCG00000035654	ARHGEF15
	PATE2	FGB	PIK3R5
	DDX25	DCHS2	MYH13
	ST3GAL4	SFRP2	TRPV2
	KIRREL3	TLR2	ENSSSCG00000039407
	ETS1	FHDC1	ENSSSCG00000033909
	KCNJ5	GATB	GIMAP2
	ST14	LRBA	ENSSSCG00000027196
	NTM	ARHGAP10	GIMAP4
	OPCML	MMAA	ENSSSCG00000031897
	GUCY1A2	RNF150	GIMAP8
	FMO1	ENSSSCG00000045710	ZYX
	FMO4	MFSD8	FAM131B
	ENSSSCG00000028322	SPRY1	ENSSSCG00000049557
	PRELP	FGF2	CLEC5A
	ETNK2	ADAD1	DENND11
	MFSD4A	TNIP3	AGK
	SLC45A3	NDNF	KDM7A
	SLC41A1	USP53	HIPK2
	RAB7B	NDST4	SVOPL
	ENSSSCG00000032017	UGT8	DGKI
	IKBKE	ENPEP	MEST
	ENSSSCG00000046459	ELOVL6	CPA1
	RASSF5	MCUB	SSMEM1
	IL10	SGMS2	STRIP2
	C1orf116	DKK2	IRF5
	ENSSSCG00000028674	PPA2	LEP
	ENSSSCG00000015294	BANK1	ENSSSCG00000036149
	STEAP4	DDIT4L	LRRC4
	CYP51A1	MTTP	ENSSSCG00000046026
	CALCR	PDLIM5	KCND2
	PEG10	HPGDS	TFEC
	PPP1R9A	GRID2	SCRN1
	PDK4	SPP1	HIBADH
	DYNC1I1	MEPE	ENSSSCG00000041810
	SLC25A13	IBSP	ENSSSCG00000042664
	GLCCI1	DMP1	STK31
	NXPH1	SPARCL1	MYO1G
	ENSSSCG00000024313	KLHL8	DDX56
	THSD7A	ENSSSCG00000032190	GCK
	SCIN	CDS1	YKT6
	CRPPA	HPSE	ENSSSCG00000032135
	TSPAN13	PRKG2	ENSSSCG00000039926
	AHR	PRDM8	ENSSSCG00000002528
	ITGB8	ANTXR2	PLD4
	IL6	BMP2K	ENSSSCG00000035669
	TOMM7	ENSSSCG00000037652	ENSSSCG00000036892
	ENSSSCG00000051736	ADAP1	ENSSSCG00000037142
	GPNMB	ENSSSCG00000007552	ENSSSCG00000037775
	MALSU1	AMZ1	ENSSSCG00000036983
	IGF2BP3	SLC29A4	ENSSSCG00000040849
	CCDC126	BRI3	ENSSSCG00000010893
	ENSSSCG00000032456	BAIAP2L1	TOM1
	ENSSSCG00000035073	NPTX2	ENSSSCG00000047085
	ENSSSCG00000045626	KPNA7	NRARP
	ENSSSCG00000015390	ENSSSCG00000034019	ENSSSCG00000032480
	ENSSSCG00000024520	MYH11	AGPAT2
	SEMA3D	ENSSSCG00000021941	CARD9
	PCLO	ENSSSCG00000025271	ENSSSCG00000030088
	CACNA2D1	GAL3ST4	ENSSSCG00000031742
	SEMA3C	PVRIG	GALNT6
	CD36	ENSSSCG00000026653	BIN2
	GNAT3	ZCWPW1	APLNR
	FGL2	TRIP6	ENSSSCG00000040826
	LRRC17	VGF	ENSSSCG00000000887
	PMPCB	COL26A1	ENSSSCG00000045913
	CDHR3	ORAI2	ENSSSCG00000003282
	PIK3CG	ZP3	ENSSSCG00000039217
	DLD	SRRM3
	SFRP4	MDH2
	ENSSSCG00000029596	CCL26
	ENSSSCG00000034739	FKBP6
	NOBOX	TBL2
	ARHGEF5	MLXIPL
	PPFIA4	BUD23
	ssc-mir-214	LAT2
	TNFSF18	NCF1
	PRDX6	GALNT17
	DARS2	ENSSSCG00000007733
	PAPPA2	KCTD7
	ASTN1	SLC5A2
	SEC16B	TGFB1I1
	ENSSSCG00000035617	ITGAM
	TDRD5	PYCARD
	MR1	BCKDK
	ENSSSCG00000047187	STX1B
	ZNF648	ITGAL
	ENSSSCG00000050502	SEPTIN1
	GLUL	ENSSSCG00000035256
	RGSL1	QPRT
	RGS8	ENSSSCG00000029752
	NPL	TBX6
	NCF2	YPEL3
	ENSSSCG00000029449	CORO1A
	KCNK2	NUPR1
	ENSSSCG00000042720	ENSSSCG00000033623
	CENPF	ENSSSCG00000034927
	PTPN14	TUFM
	VASH2	NFATC2IP
	ENSSSCG00000040650	SBK1
	TRAF3IP3	GGA2
	G0S2	SCNN1B
	LAMB3	HS3ST2
	CAMK1G	ZP2
	ENSSSCG00000035711	TMEM159
	ENSSSCG00000049323	ACSM4
	ENSSSCG00000035996	GPRC5B
	ssc-mir-29c	GDE1
	IKZF1	ARL6IP1
	GRB10	ENSSSCG00000025565
	VSTM2A	ENSSSCG00000040412
	PIGG	ENSSSCG00000050963
	SLC49A3	ENSSSCG00000043494
	CPLX1	TNP2
	SPON2	SOCS1
	LETM1	TVP23A
	ENSSSCG00000008686	ABAT
	ZFYVE28	RBFOX1
	ENSSSCG00000031374	PPL
	ADRA2C	ANKS3
	ENSSSCG00000041048	DNAJA3
	HTRA3	ENSSSCG00000007944
	SORCS2	CLDN6
	ENSSSCG00000038829	FLYWCH2
	ENSSSCG00000034286	ENSSSCG00000036096
	JAKMIP1	RAB26
	ENSSSCG00000044737	SLC9A3R2
	ENSSSCG00000043216	HS3ST6
	CRMP1	MSRB1
	STK32B	ENSSSCG00000008012
	MSX1	TMEM204
	NSG1	CLCN7
	SLC2A9	CCDC154
	HS3ST1	MCRIP2
	CPEB2	METTL26
	ENSSSCG00000042475	FAM234A
	C1QTNF7	OGN
	LAP3	FGD3
	PPARGC1A	MERTK
	LGI2	ENSSSCG00000022322
	STIM2	PROM2
	ENSSSCG00000008769	ARID5A
	NWD2	ITPRIPL1
	TLR10	ENSSSCG00000028691
	TMEM156	ST6GAL2
	KLHL5	ECRG4
	LIAS	SLC9A2
	UGDH	IL1R2
	RHOH	TBC1D8
	CHRNA9	NPAS2
	ENSSSCG00000042573	ZAP70
	RBM47	COX5B
	UCHL1	ENSSSCG00000040009
	SLC30A9	ENSSSCG00000020750
	GABRG1	ENSSSCG00000036224
	ATP10D	RPIA
	TXK	RNF103
	ZAR1	IMMT
	USP46	ENSSSCG00000008240
	RASL11B	ENSSSCG00000008250
	LNX1	LRRTM4
	KIT	EVA1A
	KDR	TACR1
	ENSSSCG00000008845	DOK1
	TLL1	SLC4A5
	MSMO1	TET3
	PDGFC	ACTG2
	GLRB	SFXN5
	ETFDH	CYP26B1
	FNIP2	DYSF
	ENSSSCG00000039175	NAGK
	ARL9	FIGLA
	ENSSSCG00000008898	ADD2
	STAP1	TGFA
	TMPRSS11D	PCYOX1
	TMPRSS11F	ARHGAP25
	TMPRSS11E	MEIS1
	UGT2A3	LGALSL
	AMBN	UGP2
	ENSSSCG00000023426	EFEMP1
	MTHFD2L	PNPT1
	ENSSSCG00000008965	SPTBN1
	PPEF2	ERLEC1
	NAAA	NRXN1
	CXCL10	ENSSSCG00000008421
	SOWAHB	KCNK12
	ENSSSCG00000036445	EPCAM
	ENSSSCG00000050540	MCFD2
	ENSSSCG00000044029	ENSSSCG00000048402
	ENSSSCG00000047296	EPAS1
	NPY2R	LRPPRC
	ENSSSCG00000035654	ZFP36L2
	DCHS2	HAAO
	SFRP2	TMEM178A
	ENSSSCG00000042379	ATL2
	TLR2	CYP1B1
	FHDC1	RMDN2
	GATB	QPCT
	LRBA	HEATR5B
	ARHGAP10	LTBP1
	MMAA	XDH
	HHIP	EHD3
	RNF150	GALNT14
	ENSSSCG00000047463	SPDYA
	ENSSSCG00000045710	PLB1
	MFSD8	ENSSSCG00000046984
	SPRY1	FOSL2
	FGF2	BABAM2
	ADAD1	RBKS
	TRPC3	MRPL33
	TNIP3	SLC4A1AP
	NDNF	GCKR
	USP53	SLC5A6
	PRSS12	TCF23
	NDST4	ENSSSCG00000008555
	UGT8	ENSSSCG00000048033
	ENPEP	KCNK3
	ELOVL6	ENSSSCG00000048042
	ENSSSCG00000009138	CIB4
	MCUB	SELENOI
	SGMS2	HADHB
	DKK2	GAREM2
	NPNT	EFR3B
	BANK1	ADCY3
	MTTP	ENSSSCG00000041783
	METAP1	LDAH
	PDLIM5	ENSSSCG00000008599
	MMRN1	MATN3
	ENSSSCG00000043158	WDR35
	SPP1	OSR1
	MEPE	ENSSSCG00000051666
	IBSP	ENSSSCG00000008607
	DMP1	VSNL1
	SPARCL1	ENSSSCG00000045146
	KLHL8	ENSSSCG00000043605
	CDS1	NTSR2
	HPSE	ENSSSCG00000025483
	SCD5	ENSSSCG00000031741
	PRKG2	ENSSSCG00000049451
	CFAP299	ENSSSCG00000050833
	PRDM8	ZNF251
	ANTXR2	KIFC2
	BMP2K	ENSSSCG00000005916
	ENSSSCG00000037652	ENSSSCG00000005922
	ADAP1	RHPN1
	ENSSSCG00000007552	ENSSSCG00000006958
	GPER1	GPIHBP1
	ENSSSCG00000048179	ARC
	ENSSSCG00000045545	ADGRB1
	AMZ1	ENSSSCG00000036022
	RADIL	ENSSSCG00000047210
	SLC29A4	ENSSSCG00000044699
	ENSSSCG00000033217	ENSSSCG00000045891
	ENSSSCG00000044546	COL22A1
	ENSSSCG00000031365	KHDRBS3
	ENSSSCG00000007589	ST3GAL1
	BAIAP2L1	NDRG1
	ENSSSCG00000042657	ENSSSCG00000005949
	NPTX2	ENSSSCG00000050281
	KPNA7	LRATD2
	ENSSSCG00000034019	SQLE
	ENSSSCG00000007617	ENSSSCG00000043481
	ZSCAN25	FER1L6
	CYP3A29	KLHL38
	MYH11	FBXO32
	ENSSSCG00000021941	FAM83A
	ENSSSCG00000025271	SHAS2
	GAL3ST4	ENSSSCG00000049444
	PVRIG	SNTB1
	ENSSSCG00000026653	ENSSSCG00000046305
	ZCWPW1	ENPP2
	PPP1R35	MAL2
	TRIP6	COLEC10
	VGF	ENSSSCG00000027762
	ENSSSCG00000030709	CSMD3
	COL26A1	SYBU
	ORAI2	NUDCD1
	ZP3	TMEM74
	MDH2	RSPO2
	CCL26	ANGPT1
	FKBP6	ENSSSCG00000049577
	TBL2	RIMS2
	BUD23	DCAF13
	ENSSSCG00000049752	CTHRC1
	ELN	BAALC
	LAT2	RRM2B
	NCF1	NCALD
	GALNT17	GRHL2
	ENSSSCG00000007733	RIDA
	KCTD7	LAPTM4B
	SLC5A2	SDC2
	ITGAM	PLEKHF2
	PYCARD	ESRP1
	PRSS8	SLC26A7
	BCKDK	C8orf88
	STX1B	CA2
	ENSSSCG00000051287	CA13
	ITGAL	ENSSSCG00000006148
	ZNF771	FABP5
	ENSSSCG00000035256	MRPS28
	QPRT	PI15
	ENSSSCG00000029752	LY96
	ENSSSCG00000027970	RDH10
	TBX6	TERF1
	YPEL3	TRPA1
	CORO1A	EYA1
	NUPR1	LACTB2
	IL27	PREX2
	ENSSSCG00000033623	SGK3
	ENSSSCG00000034927	VXN
	TUFM	ENSSSCG00000006213
	NFATC2IP	PDE7A
	SBK1	CYP7B1
	ZKSCAN2	GGH
	PLK1	NKAIN3
	GGA2	ASPH
	SCNN1B	ENSSSCG00000042589
	HS3ST2	TOX
	UQCRC2	CYP7A1
	ZP2	PENK
	TMEM159	MOS
	ACSM4	RGS20
	GPRC5B	ALKAL1
	IQCK	ST18
	VPS35L	SNAI2
	GDE1	ENSSSCG00000006286
	ARL6IP1	SELP
	XYLT1	ATP1B1
	ENSSSCG00000025565	DCAF6
	ENSSSCG00000007873	MAEL
	ENSSSCG00000040412	FAM78B
	ENSSSCG00000050963	UCK2
	TNP2	RXRG
	SOCS1	RGS4
	TVP23A	HSD17B7
	ABAT	UAP1
	ANKS3	ENSSSCG00000006350
	DNAJA3	ENSSSCG00000036618
	ENSSSCG00000007944	SDHC
	PAM16	MPZ
	TRAP1	PCP4L1
	ENSSSCG00000036096	APOA2
	NTN3	FCER1G
	CCNF	NDUFS2
	PGP	B4GALT3
	RAB26	ARHGAP30
	SLC9A3R2	TSTD1
	HS3ST6	CD48
	MSRB1	CD84
	ENSSSCG00000008012	SLAMF6
	TMEM204	IGSF8
	CLCN7	ENSSSCG00000006395
	CCDC154	SLAMF8
	ENSSSCG00000048138	DUSP23
	MCRIP2	CRP
	METTL26	ENSSSCG00000048076
	FAM234A	MNDA
	ENSSSCG00000007978	ENSSSCG00000025644
	OGN	CD1E
	OMD	KIRREL1
	ECM2	ENSSSCG00000006455
	FGD3	FCRL1
	FAM120A	ENSSSCG00000036622
	MERTK	CRABP2
	ENSSSCG00000022322	BGLAP
	BUB1	SEMA4A
	PROM2	FDPS
	ENSSSCG00000036748	EFNA4
	MAL	SHE
	ARID5A	IL6R
	ENSSSCG00000028691	HAX1
	ST6GAL2	C1orf189
	MRPS9	S100A1
	IL1R2	S100A2
	TBC1D8	S100A4
	NPAS2	S100A6
	ZAP70	S100A8
	COX5B	S100A12
	ENSSSCG00000040009	ENSSSCG00000006588
	ENSSSCG00000036224	RORC
	RPIA	TDRKH
	RNF103	ENSSSCG00000041677
	IMMT	SNX27
[truncated: 1,540 more rows]
