# Supplementary material for: Time Series Ovarian Transcriptome Analyses of the Porcine Estrous Cycle Reveals Gene Expression Changes during Steroid Metabolism and Corpus Luteum Development
Source: Animals (Basel). 2022 Feb 4;12(3):376. doi: 10.3390/ani12030376 (PMC8833361; doi:10.3390/ani12030376)
Supplement: Supplementary file 1 [file animals-12-00376-s001.zip › Supplementary Table 2. DEGlist_cluster.xlsx]

## Sheet: Sheet1
Supplementary Table S2. Differentially expressed gene (DEG) list for each tested time point of the porcine estrous cycle after clustering analysis
Cluster1	Cluster2	Cluster3
ECT2L	ENPP1	CARMIL3
BACH2	CAPN3	RGS18
ST8SIA5	CDKN2B	EPHX1
RAB27B	TNC	STUM
ENSSSCG00000047459	CX3CR1	NPTX1
SORD	DOP1B	BHLHA9
RASGRP1	GMFG	HIPK2
TARSL2	ENSSSCG00000041738	LRRC4
CYB5A	PADI2	ENSSSCG00000036983
ENSSSCG00000041230	SMPDL3B	ENSSSCG00000051202
GCH1	ZC3H12A	DCC
GDA	ENSSSCG00000050531	CDH7
PTGES	FOXO6	SKOR1
SCAP	LSP1	ENSSSCG00000005101
ADAMTS9	ZNHIT2	CER1
ENSSSCG00000046818	FADS1	PSAT1
PLS1	LPXN	ABCA1
ENSSSCG00000046140	BBOX1	SAL1
ENSSSCG00000051499	WEE1	COLQ
ENSSSCG00000040843	RASAL3	ARPP21
ABCG1	TNFSF14	PRICKLE2
FAM92B	GNA15	PDZRN3
MT1A	ENSSSCG00000045734	LRRN1
GPT2	ADRB2	ENSSSCG00000049455
SLC17A7	CCDC60	MMP2
TMEM52	NEFH	TOX3
FABP3	ENSSSCG00000041880	PLEKHF1
TACSTD2	ENSSSCG00000045982	ENSSSCG00000050186
EHF	MAT1A	ENSSSCG00000042479
KCNA4	ALOX5	CEACAM16
ENSSSCG00000043697	TLL2	ENSSSCG00000042026
GAS2	SFRP5	ENSSSCG00000039638
DDA1	CALY	ENSSSCG00000003236
OLFM2	B3GALT1	ENSSSCG00000003278
S1PR5	UNC80	TNNT1
ANGPTL4	KLHL35	BRSK1
HMGCR	GDPD5	ENSSSCG00000024669
IQGAP2	GNAT3	ST6GALNAC5
THBS4	PAPPA2	ENSSSCG00000003781
MVK	IKZF1	ENSSSCG00000049208
ENSSSCG00000045744	TMPRSS11F	SLC1A7
LIF	ENSSSCG00000045370	PTCH2
PLA2G3	CDS1	PEAK3
RSPH14	ENSSSCG00000025271	GRM6
CHCHD10	ITGAM	ZNF354B
DNAJC12	ENSSSCG00000029752	ENSSSCG00000042913
ANKRD22	GPRC5B	ENSSSCG00000032877
AVPI1	MERTK	SHC3
INSYN2A	ENSSSCG00000036224	NOS1
SLC35F5	TACR1	ENSSSCG00000009866
STAR	KHDRBS3	SGSM1
ARHGEF4	ENSSSCG00000005949	HTR7
IDH1	VXN	TDRD1
CPS1	ENSSSCG00000006588	KIF5C
C2orf72	CD53	ENSSSCG00000041970
SLCO2B1	ENSSSCG00000043214	ENSSSCG00000046097
PGR	PHEX	PIWIL4
GRAMD1B	GPR34	TMPRSS13
CYP51A1	WAS	ENSSSCG00000051491
CENPF	RNF182	ENSSSCG00000046459
CPLX1	HLA-DRA	ENSSSCG00000035996
RNF150	ENSSSCG00000001455	STK32B
FGF2	ENSSSCG00000036907	ENSSSCG00000036445
UGT8	ENSSSCG00000021146	CFAP299
DKK2	CSF2RB	ENSSSCG00000044546
IBSP	NCKAP1L	ENSSSCG00000007589
CLDN4	OLR1	PPP1R35
RBKS	SLC6A12	ENSSSCG00000030709
ENSSSCG00000048033	WNT5B	IL27
ENSSSCG00000048042	COL2A1	MAL
CA2	PLXNC1	ST6GAL2
LRRC71	FGF10	ENSSSCG00000006958
OAZ3	HSPB3	GPIHBP1
TUFT1	ENSSSCG00000051542	FABP4
ENSSSCG00000039854	HCK	TRPA1
CITED1	ENSSSCG00000022258	ENSSSCG00000006380
COL4A5	MPP3	IL6R
ZFP92	ADAP2	ADORA3
FAH	ENSSSCG00000017749	ENSSSCG00000012192
GPR68	ENSSSCG00000033909	NLGN3
CSDC2	ENSSSCG00000031897	CHRDL1
FRS2	AGK	PRRG3
PTHLH	CPA1	GABRA3
VDR	TMEM229A	CBLN3
EMB	PLD4	ST8SIA2
FST	AGPAT2	ENSSSCG00000033807
MEDAG	ENSSSCG00000034036	ENSSSCG00000048559
ENSSSCG00000009333	ENSSSCG00000030088	ENSSSCG00000042312
FAM216B	LSS	MPPED1
RGCC	GALNT6	SCUBE1
ENSSSCG00000040123	ENSSSCG00000039146	ENSSSCG00000028531
SLC28A3	ENSSSCG00000040651	NCF4
ENSSSCG00000010992	ENSSSCG00000037913	ENSSSCG00000042921
SPAG6	ENSSSCG00000032403	RERGL
AKR1C2	ENSSSCG00000004179	ENSSSCG00000023868
IDI1	KCNQ5	PTPN6
DEFB123	SNAP91	NR1H4
ENSSSCG00000036109	GATM	LRRIQ1
FDXR	PLCB2	SLC6A15
KIF19	BMF	ISL1
ITGB3	ESR2	GRIA1
ACLY	IL33	UBE2QL1
PPP1R1B	PDCD1LG2	ENOX1
STRIP2	MAMDC2	ENSSSCG00000044825
ME1	TNFSF8	ITGA8
ENSSSCG00000044104	HMCN2	ENSSSCG00000049364
STARD6	CXCR6	ENSSSCG00000011121
CCDC68	TNNC1	PDGFRL
DUOXA2	GXYLT2	ENSSSCG00000029289
C18orf63	P2RY12	ENSSSCG00000051580
ENSSSCG00000050602	RARRES1	ENSSSCG00000051682
ENSSSCG00000035397	TP63	ENSSSCG00000041294
PTX3	ENSSSCG00000029291	CARD14
PPM1L	ENSSSCG00000028376	AANAT
EHHADH	CCDC80	ABCA8
MASP1	SAMSN1	RAPGEFL1
SEMA5B	ENSSSCG00000043154	TSPOAP1
OSGIN1	TRPM2	SLC47A2
ENSSSCG00000050243	DPEP1	CTTNBP2
MARVELD3	IL17C	ENSSSCG00000031742
ADGRG3	PMFBP1	ENSSSCG00000039217
ENSSSCG00000002825	CBLN1	CTDSPL
ENSSSCG00000036427	ENSSSCG00000051061	ENTPD3
CKM	CD22	EID2
ESPN	TYROBP	SLC25A34
WDTC1	ENSSSCG00000044425	DNAJC6
ENSSSCG00000003599	MAP4K1	ENSSSCG00000009648
PTGFR	ERFL	GOT1
YIPF1	KCNN4	SLC9A2
RIMKLA	NPAS1	ENSSSCG00000006213
ABCC8	ZNF541	CMAH
KCNJ11	CD37	ENSSSCG00000010893
ENSSSCG00000013976	TSKS	PI15
F2RL2	NLRP13	RDH10
HAPLN1	PADI6	HS6ST2
TMEM161B	ENSSSCG00000038035	GCNT2
ENSSSCG00000043903	RUNX3	CLIC5
PCDH12	CNKSR1	EDDM3B
SCARB1	ENSSSCG00000003846	CNTN1
ENSSSCG00000045048	B4GALNT4	ENSSSCG00000042498
ENSSSCG00000050590	PRR33	ENSSSCG00000034648
RASL10A	PTPRCAP	GREM2
DNA2	FERMT3	MMP9
TSPAN15	SLC15A3	FMNL1
TMEM254	TCN1	SLC47A1
MSMB	TMEM86A	THBS2
HECTD2	IL12RB1	ENSSSCG00000046319
KCNIP2	ACP5	ENSSSCG00000051757
ADAM8	ENSSSCG00000040016	CCN2
CXCR4	DENND1C	ENSSSCG00000050451
MARCO	MFSD12	ADGRB3
ERI1	CFD	MYO5C
COBLL1	FGFR4	SLC28A2
KLHL23	EIF4E1B	APBA2
ENSSSCG00000048956	PCSK1	MBP
ENSSSCG00000046779	SLC27A6	LRRC49
AOX1	ENSSSCG00000043471	ARMH4
FAM126B	CXCL14	FREM1
ENSSSCG00000050073	SLC25A48	DMRT1
AP1S3	PCDHB1	PHF24
COA4	DOK2	ENSSSCG00000047560
SIDT2	P2RX2	ENSSSCG00000049638
NTM	ENSSSCG00000009950	DNM1
STEAP4	ENSSSCG00000031037	EOMES
ENSSSCG00000035073	TBATA	CCR5
ENSSSCG00000045626	ENSSSCG00000010370	CNTN4
ENSSSCG00000047187	WDFY4	SLC6A11
ENSSSCG00000042475	ABCC2	WNT7A
LGI2	ARHGAP15	ENSSSCG00000049080
TMPRSS11E	TMEM163	GHSR
NDST4	CNTNAP5	KNG1
MTTP	ENSSSCG00000015810	ENSSSCG00000041127
ENSSSCG00000042657	GALNT13	ENSSSCG00000043914
SOCS1	SCN1A	MORC1
DYSF	ENSSSCG00000035909	ENSSSCG00000027975
SLC5A6	ENSSSCG00000016093	ZNF469
MATN3	ICOS	PLEKHG4
VSNL1	GPBAR1	NKD1
ENSSSCG00000050281	SLC11A1	ENSSSCG00000021374
PCP4L1	SYT9	LRFN3
FCRL4	ENSSSCG00000036943	KCNK6
ENSSSCG00000043670	C11orf52	LTBP4
NDUFB11	ENSSSCG00000029043	CYP2B22
ARAF	ENSSSCG00000050772	ENSSSCG00000003047
ENSSSCG00000012531	DDX25	HIF3A
KCNE5	RASSF5	ENSSSCG00000031916
DCAF12L2	NXPH1	ENSSSCG00000029231
TMEM170B	NOBOX	GALP
ENSSSCG00000041733	TDRD5	MXRA8
ENSSSCG00000041356	ZNF648	DHRS3
ARMC12	ENSSSCG00000050502	MFAP2
ELOVL5	ENSSSCG00000035711	C1QC
TMC3	ENSSSCG00000049323	C1QB
ENSSSCG00000035377	RHOH	THEMIS2
NUTM1	AMBN	ENSSSCG00000051067
PLEKHH1	NAAA	MYCL
CATSPERB	SOWAHB	ENSSSCG00000041035
TXN2	ADAD1	ENSSSCG00000003845
KRT7	AMZ1	ENSSSCG00000046815
ENSSSCG00000033235	SLC29A4	CDHR5
IL6ST	KPNA7	BEST1
SLC30A5	ENSSSCG00000026653	CYB561A3
GPX3	CCL26	LDHB
TEX26	PYCARD	SLC1A2
SLITRK1	SCNN1B	PRRG4
ACBD7	HS3ST2	WNT9A
SLC24A3	ENSSSCG00000050963	ENSSSCG00000022738
DEFB128	FGD3	ENSSSCG00000036792
GDAP1L1	PROM2	ADAMTSL5
SOX18	ENSSSCG00000040009	ENSSSCG00000045797
CACNG5	ACTG2	LVRN
ENSSSCG00000045911	NRXN1	PRDM6
CA4	ENSSSCG00000008599	STK32A
SERPINF2	ENSSSCG00000045146	ssc-mir-143
ATP1B2	ENSSSCG00000005922	PIWIL2
ALOXE3	ENSSSCG00000044699	ENSSSCG00000044295
ENSSSCG00000036149	KLHL38	ADGRD1
SLC13A1	EYA1	OAS1
PTPRZ1	MAEL	CABP7
ENSSSCG00000049481	ENSSSCG00000006350	ENSSSCG00000046518
KCNT1	EFNA4	ENSSSCG00000042270
LAMA1	S100A6	ENSSSCG00000044783
LEPR	RORC	ENSSSCG00000039704
ENSSSCG00000040074	CTSS	CDHR1
KCNC1	ENSSSCG00000006679	GRID1
ACSBG2	CD2	ENSSSCG00000036822
ENSSSCG00000046515	CHI3L2	PDE6C
SPRY4	C1orf146	GOLGA7B
LGI3	ENSSSCG00000042007	HPSE2
LOXL4	ADGRG2	PNLIPRP2
FMO4	CNKSR2	PLPP4
ENSSSCG00000042219	PTCHD1	CLRN3
PCLO	MAGEB3	GLI2
SELENOI	ENSSSCG00000051609	SCN7A
FAM83A	ENSSSCG00000039027	MYO3B
CLCA1	BTK	DLX2
CLCA2	PLP1	CERKL
RS1	SOWAHD	GPR1
MAPK13	TKTL1	ZDBF2
EML5	SMIM9	MREG
DLK1	RAB39B	OTOS
ENSSSCG00000051360	F13A1	DLG2
ASIC1	ENSSSCG00000042629	ENSSSCG00000014935
GPRC5D	SYCP2L	ENSSSCG00000050546
ENSSSCG00000027725	ENSSSCG00000048287	ENSSSCG00000041499
FAXDC2	ENSSSCG00000043011	DSCAML1
SPTLC3	ENSSSCG00000049691	OPCML
SOCS3	SLC17A1	PRELP
ENSSSCG00000027118	RNF39	IL10
IQUB	LY6G6E	ENSSSCG00000028674
SLC46A2	SLA-DMB	ENSSSCG00000015294
WDR38	BNIP5	GPNMB
ENSSSCG00000041918	FGD2	RGS8
ENSSSCG00000030300	TREM2	G0S2
DRC7	CRABP1	CAMK1G
ENSSSCG00000024568	BCL2A1	ssc-mir-29c
ENSSSCG00000003272	STRA6	ENSSSCG00000041048
ENSSSCG00000003275	SLC7A7	CRMP1
TTLL10	ENSSSCG00000033104	NWD2
RPS6KA1	SMC1B	TMEM156
ENSSSCG00000021448	ENSSSCG00000046683	TXK
FAM183A	SOX10	ENSSSCG00000008965
GDF15	ZNF385A	ENSSSCG00000044029
P2RY11	TAC3	ENSSSCG00000042379
B3GNT4	KCNMB4	HHIP
MORN3	PTPRO	TRPC3
FRMPD2	ENSSSCG00000049579	ENSSSCG00000033217
RUFY4	MYBPC1	CYP3A29
ENSSSCG00000016400	OTOGL	ENSSSCG00000049752
ENSSSCG00000046267	DOCK2	NCF1
MMP25	ENSSSCG00000017061	SBK1
CFAP161	ATP8A2	ZP2
GPX2	ENSSSCG00000042951	TVP23A
GABRP	RXFP2	ENSSSCG00000048138
ARMC3	ZAR1L	OGN
KLF6	TNFSF13B	OMD
PRSS45P	RAB20	ENSSSCG00000036748
NPHS2	MCF2L	FBXO41
NPY1R	CRB1	FSHR
ENSSSCG00000021576	PTPRC	TCF23
TSPAN10	CTSL	ENSSSCG00000031563
CDO1	ENSSSCG00000051472	OSR2
ADD2	PRKCQ	RGS4
SLC22A1	ENSSSCG00000042043	FCRL3
ACAT2	MSR1	SLC22A15
AIG1	GDF5	CLCA4
BCKDHB	LBP	ENSSSCG00000041892
LIPG	ENSSSCG00000042586	ENSSSCG00000031738
MRO	KCNG1	MCOLN3
TGM5	ENSSSCG00000043121	ASB11
GREM1	NFATC2	ENSSSCG00000042196
ENSSSCG00000050215	ENSSSCG00000007527	DGKK
RNF152	SYCP2	NRK
GLDC	ENSSSCG00000037260	ELOVL2
ENSSSCG00000005216	ENSSSCG00000046327	ENSSSCG00000047706
ENSSSCG00000005398	ENSSSCG00000033293	RNF144B
GARNL3	ZACN	ENSSSCG00000035331
SCN5A	CD300C	ENSSSCG00000024914
SLC26A6	ENSSSCG00000017445	ENSSSCG00000036130
CACNA2D2	WFIKKN2	GLYATL3
ALAS1	ENSSSCG00000039569	ACSBG1
SNTN	ENSSSCG00000034371	ENSSSCG00000049641
ITPR1	UNC45B	ISLR
PAQR9	EVI2B	HCN4
ENSSSCG00000046413	GGT6	SSTR1
MME	CHRNE	ENSSSCG00000028443
SHOX2	YBX2	MYH7
LXN	CD68	MMP14
TMPRSS7	ALOX15B	NDRG2
ENSSSCG00000012049	PIK3R5	ENSSSCG00000046060
RCAN1	TRPV2	SLC24A4
ENSSSCG00000012071	DPP6	ENSSSCG00000031595
ENSSSCG00000002639	ENSSSCG00000039407	FBLN1
MVD	ENSSSCG00000027196	FAM83F
IRF8	TRPV5	RND1
VAT1L	GRM8	GLI1
LDHD	TFEC	SLC16A7
CHST4	ITPRID1	ENSSSCG00000036499
HSD11B2	PRR15	KLRB1
BSP1	STK31	ENSSSCG00000051329
UBXN10	MYO1G	MGAT4C
ENSSSCG00000003753	POU6F2	PTPRQ
C1orf87	ENSSSCG00000041577	ENSSSCG00000044577
DHCR24	CARD9	CDH18
DIO1	BIN2	C7
CYP4B1	ENSSSCG00000040826	PLCXD3
KCNQ1	ENSSSCG00000043890	DDX4
ALDH3B2	ENSSSCG00000045913	TENM2
TM7SF2	ENSSSCG00000003282	ENSSSCG00000050100
RASSF10	PKIB	SOX30
RAB3A	CCN6	ENSSSCG00000050382
TJP3	TNFAIP8L3	ENSSSCG00000023771
ANKDD1B	UCN2	PLD5
C5orf30	ENSSSCG00000042261	KIF26B
STARD4	ENSSSCG00000045021	LHX9
FSTL4	ENSSSCG00000024911	ENSSSCG00000043715
NFIL3	ENSSSCG00000003521	ENSSSCG00000040615
LPL	LRRC7	ENSSSCG00000048861
ENSSSCG00000035760	CD5	PFKFB3
BICDL1	ENSSSCG00000013369	ENSSSCG00000042173
FAM222A	HAND2	SFRP1
LRRC75B	ENSSSCG00000033307	ENSSSCG00000007181
ENSSSCG00000010056	DKK1	ANGPT4
ENSSSCG00000035836	DES	PTPRT
DYDC2	ENSSSCG00000046337	CCN5
RASSF4	PLEKHB1	PABPC1L
ENSSSCG00000010426	CHRDL2	CDH22
PAPSS2	ENSSSCG00000015049	CASS4
ENSSSCG00000010626	ARHGEF5	GALR2
ADRB1	HPGDS	SCN4A
PRDX3	FLYWCH2	KCNH6
ADGRA1	ENSSSCG00000020750	TANC2
TNFAIP6	FIGLA	WNT3
DPP4	HAAO	IKZF3
LRP2	GRHL2	TMEM100
DNAH7	C1orf189	ENSSSCG00000031292
CFAP65	CD40LG	MYO1D
INPP5D	PDZD4	RAP1GAP2
ENSSSCG00000042075	CDSN	ZNF232
HBB	BNC1	SLC2A4
P2RY2	REC114	EFNB3
MOGAT2	VRTN	ENSSSCG00000024467
DGAT2	IQSEC3	SHMT1
FDX1	ENSSSCG00000046118	ENSSSCG00000016437
FMO1	GZMA	PTN
SLC41A1	CD180	FAM180A
C1orf116	CHRNA6	NPSR1
STEAP1	ENSSSCG00000041044	SCRN1
PRDX6	PDYN	HOXA7
ENSSSCG00000035617	ENSSSCG00000051122	INHBA
APOBEC4	CCL3L1	ENSSSCG00000038192
ENSSSCG00000034286	ENSSSCG00000033580	ENSSSCG00000032135
JAKMIP1	ACAP1	ENSSSCG00000034335
ENSSSCG00000043216	MYH13	ENSSSCG00000035669
TLR10	TMEM139	POU6F1
RBM47	ENSSSCG00000043383	ENSSSCG00000045197
SPATA18	ENSSSCG00000040849	ENSSSCG00000035091
MSMO1	CHAC1	ENSSSCG00000040986
EREG	ALDH1A1	ENSSSCG00000034698
ELOVL6	ZNF365	ENSSSCG00000039956
MEPE	RNLS	ENSSSCG00000041488
VWA3A	ENSSSCG00000041649	ENSSSCG00000050041
ACSM4	TSPAN13	ENSSSCG00000039227
RAB26	ENSSSCG00000049468	HSD17B4
ENSSSCG00000008012	LACTB2	SLC26A2
MCRIP2	ENSSSCG00000048265	SFTPC
ENSSSCG00000007978	ENSSSCG00000045769	ADAM7
DUSP2	NEU1	RTKN2
ENSSSCG00000028691	TIMD4	LIPM
IL1R2	ENSSSCG00000007001	CNNM2
ENSSSCG00000008250	VSX1	SLC38A11
TGFA	ENSSSCG00000048009	ENSSSCG00000045580
ENSSSCG00000008421	SPINT1	ENPEP
KCNK12	ENSSSCG00000049542	CYP1B1
ZFP36L2	ACKR4	ENSSSCG00000008607
ATL2	RHPN2	ENSSSCG00000006455
RMDN2	FOSB	FBLN5
ENSSSCG00000046984	GJB3	AMDHD1
KCNK3	ENC1	ANKRD55
SQLE	STC1	CLYBL
ENSSSCG00000043481	ENSSSCG00000037735	FNDC1
COLEC10	HSPB8	ZDHHC14
ENSSSCG00000006148	ENSSSCG00000010190	GRIK2
ENSSSCG00000006286	ANKRD1	NFATC1
TSTD1	ENSSSCG00000016183	DOCK8
ENSSSCG00000006452	ENSSSCG00000016254	XCR1
ENSSSCG00000036622	ENSSSCG00000015664	CCR1
FDPS	ENSSSCG00000039214	AADAC
HIST2H2BE	EPCAM	MT4
HJV	ENSSSCG00000045139	ENSSSCG00000041487
ENSSSCG00000006719	ENSSSCG00000045865	TENT5B
HAO2	SPRP	ENSSSCG00000039740
VTCN1	KRT80	ENSSSCG00000013042
ENSSSCG00000038963	ENSSSCG00000025597	ENSSSCG00000045115
ENSSSCG00000032768	ENSSSCG00000047517	SV2C
PIM2	ENSSSCG00000043347	ENSSSCG00000050595
ENSSSCG00000012627	ENSSSCG00000007224	CSF1R
ENSSSCG00000037520	ENSSSCG00000044986	ENSSSCG00000021767
ATP2B3	ENSSSCG00000027632	AACS
DUSP9	ENSSSCG00000004017	BLNK
PNCK	TAGAP	GALNT3
IRF4	IL20RA	IHH
ENSSSCG00000050204	RSPO3	KIF1A
ALDH5A1	SMPDL3A	FOLR1
HIST1H2AC	ENSSSCG00000050380	ARRB1
HIST1H2BD	CGA	IL10RA
GPSM3	MAPK4	SC5D
RHCG	NETO1	ENSSSCG00000051213
DHRS4	LGALS3	SFRP4
ENSSSCG00000023791	OTX2	SLC49A3
ENSSSCG00000002296	ENSSSCG00000038171	ENSSSCG00000044737
ENSSSCG00000049034	TNFSF15	FHDC1
RDH12	ENSSSCG00000029414	PRKG2
RIBC2	OLFM1	ENSSSCG00000043605
PNPLA3	CCR4	ENSSSCG00000038418
CYTH4	XIRP1	ENSSSCG00000036632
FOXRED2	ENSSSCG00000011436
WNT10B	ACPP
PPM1H	HTR3C
BCAT1	MELTF
ENSSSCG00000000640	CD86
ENSSSCG00000000659	IGSF11
SCNN1A	ITGB2
DNAH5	ENSSSCG00000002657
CDH9	CCL22
ENSSSCG00000030991	ADCY7
AGXT2	NCCRP1
MROH2B	SYCN
HMGCS1	U6
MCIDAS	ENSSSCG00000003080
PANK3	ENSSSCG00000051187
FAM155A	IL11
RGS2	SLC2A5
EXO1	TNFRSF1B
NR5A2	HSPB7
ENSSSCG00000043552	ENSSSCG00000026345
DNAI1	FGR
ENSSSCG00000011000	CSF3R
ENSSSCG00000025527	ADCYAP1
SDCBP2	LHX8
ACSS2	ENSSSCG00000051622
ENSSSCG00000031692	MACROD1
PKIG	FADS2
SLPI	SPI1
ENSSSCG00000038594	LRP4
C20orf85	F2
CYB561	PAX6
SLC25A39	BDNF
RUNDC3A	PTPN5
KRT14	ENSSSCG00000013386
TMEM132E	CRLF1
UNC93A	LRRC25
SYTL3	FCHO1
ENSSSCG00000032525	ABHD8
GRM1	ATG4D
ENSSSCG00000041354	MYO1F
ENSSSCG00000045966	VAV1
ENSSSCG00000031023	HK3
ENSSSCG00000041637	F2RL1
ENSSSCG00000038606	ENSSSCG00000014198
ENSSSCG00000041571	FDFT1
AQP9	SLC8B1
DUOX2	MMAB
TTBK2	ENSSSCG00000046298
IVD	ENSSSCG00000038719
ENSSSCG00000048151	ENSSSCG00000010044
CORO2B	ENSSSCG00000024860
ENSSSCG00000049234	GGT5
VCPKMT	ABCB10
NTRK3	SRGN
FAM189A2	ARHGAP22
C9orf135	COL17A1
TMC1	ENSSSCG00000048494
NR4A3	RGS10
SLC25A38	ENSSSCG00000015747
POMGNT2	DHRS9
TMEM158	FN1
SEMA3F	PTPRN
NT5DC2	SCG2
ABHD6	NYAP2
TAFA4	ENSSSCG00000037351
ENSSSCG00000050302	ENSSSCG00000014727
ENSSSCG00000044059	MMP3
SLCO2A1	MMP13
ENSSSCG00000045326	SCN3B
TM4SF18	SLC37A2
ENSSSCG00000011724	KCNJ5
B3GALNT1	ST14
PEX5L	PDK4
DRD3	NCF2
ENSSSCG00000033637	ENSSSCG00000040650
RBM11	SORCS2
CYYR1	SLC2A9
HUNK	CPEB2
CLIC6	ENSSSCG00000039175
TMPRSS3	SFRP2
GAN	TLR2
ENSSSCG00000039200	ENSSSCG00000047463
PHLPP2	SPP1
CPNE2	BAIAP2L1
ATP6V0D1	VGF
FAM187B	LAT2
MAG	ENSSSCG00000035256
KIRREL2	CORO1A
LYPD4	ENSSSCG00000033623
ENSSSCG00000051733	HS3ST6
ENSSSCG00000040410	METTL26
GPR4	EVA1A
HES2	TET3
FBXO2	COL22A1
MAN1C1	BAALC
TINAGL1	FABP5
HCRTR1	ENSSSCG00000042589
FAM167B	RGS20
GREB1L	ARHGAP30
CHST9	CD48
GAREM1	ENSSSCG00000048076
PRKAA2	CRABP2
ENSSSCG00000033952	S100A2
ANO1	S100A4
CCND1	S100A12
DPP3	MLLT11
ENSSSCG00000012950	DENND2D
ENSSSCG00000024545	KCNA3
C11orf91	ENSSSCG00000041753
NELL1	ENSSSCG00000051231
USH1C	FRMPD4
ENSSSCG00000051631	SYP
ENSSSCG00000013665	ALAS2
CD209	ENSSSCG00000012397
TEX45	TMEM35A
PLIN5	STK26
GFPT2	ARHGAP4
CERT1	ENSSSCG00000045495
POLK	ENSSSCG00000045069
FAM172A	ENSSSCG00000049534
ENSSSCG00000014186	VWA7
ENSSSCG00000050135	SLA-DQB1
PCDH1	ENSSSCG00000001456
JAKMIP2	SLA-DMA
NUGGC	SLA-DOA
ZNRF3	COCH
INPP5J	RYR3
BCR	ENSSSCG00000002251
ENSSSCG00000041993	KCNK13
ERO1B	TCL1B
MYPN	PANX2
COL13A1	WNT7B
ADAMTS14	ENSSSCG00000000025
ENSSSCG00000049669	ENSSSCG00000051710
ENSSSCG00000015691	A4GALT
SCTR	CACNA1I
WDR17	PRPH
UBR3	ENSSSCG00000034610
RAPGEF4	CPSF6
ENSSSCG00000044997	ADA2
ENSSSCG00000041520	ENSSSCG00000049784
CFLAR	RETREG1
CDK5R2	ENSSSCG00000016810
ABCB6	PTGER4
TM4SF20	CCNO
ENSSSCG00000036274	ENSSSCG00000041934
ENSSSCG00000043199	DCLK1
ENSSSCG00000049049	LCP1
ENSSSCG00000044109	ENSSSCG00000032301
TSKU	ENSSSCG00000045823
ENSSSCG00000042170	AGTPBP1
ZBTB16	ENSSSCG00000026043
ENSSSCG00000037692	ENSSSCG00000028461
PATE2	SLC16A3
IL6	FASN
ENSSSCG00000032456	ENSSSCG00000033918
ENSSSCG00000015390	SOX9
ENSSSCG00000024520	MILR1
TNFSF18	ENSSSCG00000017313
KCNK2	TUBG1
ENSSSCG00000042720	HSD17B1
ENSSSCG00000031374	CACNA1G
ADRA2C	ENSSSCG00000034257
CHRNA9	ENSSSCG00000033457
ENSSSCG00000042573	SEZ6
ENSSSCG00000008845	TNFSF13
NPY2R	GIMAP2
ENSSSCG00000035654	ENSSSCG00000016451
HPSE	FAM131B
NPTX2	ENSSSCG00000036013
SLC5A2	MEST
TNP2	IRF5
TBC1D8	ENSSSCG00000044009
ENSSSCG00000037620	ENSSSCG00000037775
LRRTM4	ENSSSCG00000047085
UGP2	ENSSSCG00000004016
SPTBN1	ENSSSCG00000037137
EPAS1	PNLDC1
QPCT	ZC3H12D
CIB4	VNN1
ENSSSCG00000051666	ARG1
COLEC11	FABP7
ENSSSCG00000047210	VGLL2
ST3GAL1	ENSSSCG00000049177
FER1L6	DPPA5
ENSSSCG00000049444	ENSSSCG00000004284
SNTB1	OOEP
ENSSSCG00000046305	GABRR2
MAL2	SCML4
ENSSSCG00000027762	CALHM6
CSMD3	CYP19A1
NUDCD1	ATP8B4
SLC26A7	ENSSSCG00000004666
C8orf88	PAK6
ATP1B1	GJD2
FAM78B	MAGEL2
INSRR	TRPM1
ENSSSCG00000006685	CDH20
KIAA1324	KBTBD13
OLFM3	MEGF11
ENSSSCG00000046762	ENSSSCG00000044280
PDK3	TBPL2
MAOB	ENSSSCG00000036551
ENSSSCG00000046342	ELAVL2
TIMP1	SLC24A2
ENSSSCG00000047173	SAXO1
ACSL4	ENSSSCG00000019937
PAK3	DMRT2
SERTM2	ENSSSCG00000005311
PGRMC1	C9orf152
SMARCA1	SLC31A2
OCRL	TLR4
L1CAM	BRINP1
ENSSSCG00000051689	ENSSSCG00000046947
LRRC1	SARDH
GNMT	ENSSSCG00000046162
ADGRF4	CCRL2
CRISP3	ENSSSCG00000011489
MINAR1	SYN2
KATNBL1	TRH
CHRM5	ENSSSCG00000040950
ENSSSCG00000034829	APOD
RGMA	CASR
ENSSSCG00000051659	FBXO40
TC2N	SIDT1
UNC79	CD200R1
ENSSSCG00000000194	UMODL1
AQP2	CSTB
LIMA1	ENSSSCG00000045808
AVPR1A	SLC38A8
ENSSSCG00000043966	ENSSSCG00000023127
ENSSSCG00000047425	CCL17
ABCC9	RRAD
PLBD1	LPCAT2
A2ML1	ENSSSCG00000048405
ENSSSCG00000048225	SBSN
RIMKLB	RASGRP4
ABCD2	RINL
ADAMTS20	LYPD5
DRAM1	APOE
LMBRD2	C5AR1
NADK2	SULT2A1
LIFR	ENSSSCG00000003227
MARVELD2	ENSSSCG00000028802
MAP1B	OSCAR
FGF18	NKG7
PCDH8	ENSSSCG00000038043
PCDH17	LAIR1
EDNRB	ENSSSCG00000032445
ENSSSCG00000041917	ENSSSCG00000037426
MAP1LC3C	ENSSSCG00000003286
ENSSSCG00000049867	ENSSSCG00000026365
ENSSSCG00000045657	COX6B2
ACO1	NLRP9
PRND	ENSSSCG00000003314
PAK5	ENSSSCG00000044019
ISM1	ENSSSCG00000036306
ADRA1D	AJAP1
TCF15	TNFRSF9
DEFB115	NPPB
ENSSSCG00000007219	ENSSSCG00000025500
RBL1	TRIM63
ENSSSCG00000042264	ENSSSCG00000032082
RPN2	RAB31
FITM2	CDH2
PCK1	NOL4
CBR2	CTBS
USH1G	ENSSSCG00000049707
RGS9	ENSSSCG00000031640
RPRML	FYB2
ENSSSCG00000023014	ZYG11A
KRT20	ENSSSCG00000041170
ENSSSCG00000026701	TNNI2
MMD	ASCL2
ALOX15	ENSSSCG00000042713
MGAM	ENSSSCG00000044913
DENND11	VWCE
LEP	YPEL4
KCND2	SYT13
UPP1	FIBIN
COX1	NLRP3
ENSSSCG00000018090	KCNN1
ENSSSCG00000002529	INSL3
NRARP	ENSSSCG00000027903
ENSSSCG00000041740	CYP4F3
ENSSSCG00000005756	CYP4F8
APLNR	PODNL1
ENSSSCG00000038322	C19orf38
DUOXA1	C3
PLA2G4F	CREB3L3
DIPK1C	ZFR2
NEDD4L	CELF5
ENSSSCG00000028092	ENSSSCG00000024588
NID2	EFNA2
PELI2	PLPPR3
ELP1	ENSSSCG00000040083
ENSSSCG00000047543	C2CD4C
FBLN2	TIFAB
ENSSSCG00000034367	ENSSSCG00000023691
EPB41L3	DIRAS2
EMILIN2	GFRA2
COLEC12	HR
ENSSSCG00000026402	PEBP4
HRH2	ADAM28
JMY	BLK
VCAN	PIWIL1
SLC22A4	KSR2
PDE6A	PLA2G1B
ENSSSCG00000049065	ENSSSCG00000043997
NEFL	ENSSSCG00000009936
TMEM116	ENSSSCG00000024495
GFRA1	MYO18B
GPR155	ENSSSCG00000035443
ENSSSCG00000042041	ENSSSCG00000048391
UCP2	UPB1
ENSSSCG00000014894	ZP4
ENSSSCG00000047220	ENSSSCG00000050163
GUCY1A2	CDH23
COL28A1	KCNMA1
ENSSSCG00000051508	RBP4
CACNA2D1	CYP17A1
ENSSSCG00000008709	ENSSSCG00000048831
SLIT2	SCART1
SPRY1	KYNU
KLHL8	NXPH2
ABAT	HNMT
GCKR	LYPD1
ADGRB1	ENSSSCG00000051026
LRATD2	ENSSSCG00000032503
CYP7B1	ENSSSCG00000051330
CAPN6	KCNJ3
ENSSSCG00000043410	DAPL1
BRPF3	LY75
ADGRF1	GCG
PKHD1	SP5
OR6J1	ZNF385B
EMC7	CD28
ARG2	CTLA4
UPK3A	IGFBP5
ENSSSCG00000031661	INHA
C12orf50	SERPINE2
FGF9	ENSSSCG00000048244
ENSSSCG00000045033	ENSSSCG00000033806
ENSSSCG00000017235	ssc-mir-10390
TMEM97	HEPHL1
SLC6A4	CASP1
ENSSSCG00000050765	CADM1
ABRACL	SMIM35
RSPH4A	ENSSSCG00000029199
TENT5A	JAML
SLC24A1	MPZL2
FAM166B	TREH
LTF	FOXR1
EFCAB12	KIRREL3
ENSSSCG00000024552	ENSSSCG00000032017
ENSSSCG00000031476	CALCR
GMNC	SCIN
ENSSSCG00000049117	ENSSSCG00000051736
PRKCG	CD36
ARHGEF16	ENSSSCG00000029596
KCNG2	ssc-mir-214
ENSSSCG00000033465	ASTN1
CEND1	NPL
MS4A2	ENSSSCG00000029449
S1PR4	VSTM2A
LINGO3	ENSSSCG00000008769
EGR2	GABRG1
IGSF9B	ZAR1
ENSSSCG00000028322	LNX1
RAB7B	TMPRSS11D
CHI3L1	PPEF2
ENSSSCG00000047976	DCHS2
PRSS8	ENSSSCG00000045710
C16orf89	DMP1
ENSSSCG00000032076	PRDM8
MAPK15	PVRIG
STMN2	ZP3
FCER1A	FKBP6
NTRK1	QPRT
SFTA2	NUPR1
ENSSSCG00000000967	CCDC154
C1QL4	ENSSSCG00000008240
KRT18	CYP26B1
GNB3	XDH
CCNA1	GALNT14
ENSSSCG00000042253	GAREM2
ST8SIA6	NTSR2
FOXJ1	ENSSSCG00000025483
DNAI2	ENSSSCG00000049451
GAS2L2	ENSSSCG00000050833
TEKT1	ARC
ENSSSCG00000049557	ENSSSCG00000045891
NPY5R	FBXO32
ATG4A	RSPO2
FOSL2	CTHRC1
PANK1	ESRP1
	CYP7A1
	PENK
	MOS
	ALKAL1
	ST18
	RXRG
	ENSSSCG00000036618
	MPZ
	FCER1G
	CD84
	SLAMF6
	SLAMF8
	MNDA
	ENSSSCG00000025644
	CD1E
	FCRL1
	SEMA4A
	S100A8
	TDRKH
	ENSSSCG00000041677
	FCGR1A
	REG4
	CD101
	ENSSSCG00000042671
	SYT6
	ENSSSCG00000041066
	ENSSSCG00000050895
	WDR63
	TLR8
	BMX
	NR0B1
	CXorf21
	ENSSSCG00000043661
	GP91-PHOX
	BMP15
	VSIG4
	P2RY10
	TAF7L
	ENSSSCG00000028062
	ENSSSCG00000039273
	IRS4
	AGTR2
	TMEM255A
	SASH3
	FRMD7
	ENSSSCG00000044527
	PHACTR1
	AIF1
	C2
	PRRT1
	COL11A2
	RAB44
	ENSSSCG00000001612
	ENSSSCG00000001636
	FSD2
	CPEB1
	ENSSSCG00000041322
	ANPEP
	ISLR2
	EGLN3
	FOXG1
	LTB4R
	LTB4R2
	JPH4
	IL25
	EFS
	LTBP2
	NRXN3
	DIO2
	ENSSSCG00000051016
	SERPINA3-2
	NFAM1
	ENSSSCG00000000291
	ENSSSCG00000000296
	KCNC2
	BHLHE41
	BCL2L14
	CLEC7A
	ENSSSCG00000034555
	ENSSSCG00000031242
	LAG3
	PIANP
	CACNA2D4
	ANO4
	ENSSSCG00000042692
	NPR3
	IL7R
	C6
	ENSSSCG00000045074
	LCP2
	GABRG2
	HAVCR2
	SLC36A2
	TERT
	MTUS2
	ENSSSCG00000044333
	TRPC4
	ARL11
	ENSSSCG00000024459
	ENSSSCG00000044618
	RGS1
	ENSSSCG00000038066
	KMO
	ENSSSCG00000045586
	DAPK1
	ENSSSCG00000021093
	CCDC3
	IL2RA
	ENSSSCG00000043961
	ENSSSCG00000038429
	ENSSSCG00000033117
	IDO1
	DKK4
	MACROD2
	ENSSSCG00000051423
	SIRPB2
	ENSSSCG00000049609
	ENSSSCG00000043700
	PMEPA1
	CTSZ
	ZNF831
	PHACTR3
	CDH4
	GATA5
	ENSSSCG00000051406
	NOTUM
	MGAT5B
	ENSSSCG00000034198
	ABCA6
	NAGS
	GSDMB
	SAMD14
	SGCA
	ASIC2
	ENSSSCG00000042233
	ASPA
	TRPV3
	SCIMP
	GLP2R
	ENSSSCG00000049757
	GALNTL5
	ENSSSCG00000046607
	GIMAP4
	GIMAP8
	CLEC5A
	WEE2
	SVOPL
	DGKI
	SSMEM1
	ENSSSCG00000050977
	WNT2
	ENSSSCG00000049414
	ADCYAP1R1
	ENSSSCG00000041810
	ENSSSCG00000016733
	HECW1
	ENSSSCG00000049261
	TDRD9
	ENSSSCG00000036892
	FUT7
	ENSSSCG00000032480
	ENSSSCG00000044119
	ENSSSCG00000048959
	ENSSSCG00000039102
	ENSSSCG00000032419
	ENSSSCG00000037771
	ENSSSCG00000044207
	TPD52L1
	MRAP2
	CNDP1
	ABHD12B
	ENSSSCG00000044692
	SLC2A6
	CPNE4
	ENSSSCG00000011355
	ENSSSCG00000045164
	ENSSSCG00000039561
	HCLS1
	ENSSSCG00000047073
	UBASH3A
	ENSSSCG00000023041
	ZBTB32
	CYP2A19
	LMTK3
	TMEM190
	TNFRSF4
	NCMAP
	RSPO1
	ENSSSCG00000049166
	MOCOS
	ENSSSCG00000043705
	PKP3
	ANO9
	SNX32
	CD6
	CNN1
	SFTPA1
	LRRC18
	ENSSSCG00000046592
	SLC4A10
	WNT6
	ENSSSCG00000048333
	FAM181B
	COLCA2
	TAGLN
	CD3E
	CD3D
	RHEX
	FCMR
	PON3
	ENSSSCG00000050759
	ENSSSCG00000015447
	ENSSSCG00000045703
	PSAPL1
	ENSSSCG00000038107
	SGMS2
	ENSSSCG00000043494
	RBFOX1
	ECRG4
	ZAP70
	ENSSSCG00000008555
	ENSSSCG00000041783
	ENSSSCG00000049577
	TOX
	APOA2
	CA14
	GPR88
	GFI1
	ENSSSCG00000042086
	C6orf52
	ZBED9
	LTA
	SPDEF
	LRFN2
	STXBP6
	ENSSSCG00000030582
	ASB2
	SP7
	GTSF1
	TAFA2
	ENSSSCG00000051152
	ITK
	ENSSSCG00000044808
	ENSSSCG00000036846
	CAPN8
	PTPN7
	FBP2
	CALML5
	SLC17A9
	RAB11FIP4
	ALDH3A1
	PLD6
	EPHB6
	ENSSSCG00000016475
	ENSSSCG00000037142
	ENSSSCG00000038556
	ENSSSCG00000045728
	ENSSSCG00000047028
	OPRM1
	SLC16A10
	ELOVL4
	ENSSSCG00000042703
	HGD
	NCAM2
	ATP2C2
	HSD17B2
	SLC44A5
	ENSSSCG00000003826
	FANCF
	SLC6A5
	TMEM205
	KCNN2
	EGR3
	HPGD
	CBR4
	PRXL2A
	CRTAC1
	ACADSB
	CPXM2
	ENSSSCG00000038903
	HIBCH
	HEPACAM2
	PEG10
	DGKB
	ENSSSCG00000041979
	SLC5A7
	SMYD1
	ENSSSCG00000022842
	LGALSL
	TMEM178A
	SPDYA
	SELENBP1
	ENSSSCG00000042304
	SPRY3
	CDKN1A
	ENPP5
	ENSSSCG00000046486
	TMED3
	ALDH1L1
	ENSSSCG00000048255
	ENSSSCG00000047169
	ENSSSCG00000036971
	TPH2
	SYT10
	ENSSSCG00000043931
	ENSSSCG00000045483
	ENSSSCG00000034119
	ENSSSCG00000045803
	LPO
	ENSSSCG00000046026
	ENSSSCG00000042664
	ENSSSCG00000000887
	ENSSSCG00000039443
	SLC27A2
	SERPINB2
	ENSSSCG00000034000
	ENSSSCG00000041387
	MED12L
	GPR87
	SLC2A2
	CLDN1
	VGLL3
	ENSSSCG00000002749
	RHCE
	MFSD2A
	EDN2
	PHLDA2
	TNFSF9
	HBEGF
	SPINK7
	SPINK9
	SH3TC2
	SDS
	DUSP5
	PDLIM3
	ENSSSCG00000015823
	MMP7
	MMP20
	ENSSSCG00000043179
	CXCL8
	AMCF-II
	PPBP
	IL1RL1
	EGR4
	CRIM1
	ENSSSCG00000047344
	ENSSSCG00000045822
	CCN1
	ENSSSCG00000043307
	EPYC
	ENSSSCG00000016823
	GDNF
	PARD6B
	ENSSSCG00000041567
	MC3R
	C1QL1
	ENSSSCG00000017451
	ENSSSCG00000049072
	NOS2
	ENSSSCG00000014272
	RSAD2
	SPTA1
	ENSSSCG00000028277
	PRLR
	SMAD7
	PLIN2
	ENSSSCG00000037645
	ENSSSCG00000038351
	LAPTM5
	CST6
	CD44
	SHAS2
	ENSSSCG00000023426
